# Supplementary material for: A possible genetic association between obesity and colon cancer in females
Source: Front Endocrinol (Lausanne). 2023 Aug 30;14:1189570. doi: 10.3389/fendo.2023.1189570 (PMC10497871; doi:10.3389/fendo.2023.1189570)
Supplement: Supplementary file 6 [file Table_1.xlsx]

## Sheet: Sheet1
Table S1 Detailed results of GO analysis of overlapping genes.
ONTOLOGY	ID	Description	GeneRatio	BgRatio	pvalue	p.adjust	qvalue	geneID	Count
BP	GO:0045785	positive regulation of cell adhesion	23/134	484/18903	4.62775e-13	7.09215e-10	4.87453e-10	CD44/IGF1/CCL19/FN1/SFRP2/IL18/HLA-DQA1/COL8A1/PTPRC/HLA-DPB1/CD209/CCL5/IL2RG/RUNX1/HLA-DPA1/HLA-DMB/AIF1/IL6/VNN1/EGFL6/LGALS9/HSPH1/SFRP1	23
BP	GO:0051251	positive regulation of lymphocyte activation	21/134	400/18903	7.97561e-13	7.09215e-10	4.87453e-10	IGF1/CCL19/FCGR3A/IL18/HLA-DQA1/PTPRC/HLA-DPB1/IGHG3/CD209/CCL5/IL2RG/RUNX1/HLA-DPA1/HLA-DMB/AIF1/IL6/TYROBP/VNN1/LGALS9/IGHA1/HSPH1	21
BP	GO:0002696	positive regulation of leukocyte activation	22/134	450/18903	8.96178e-13	7.09215e-10	4.87453e-10	IGF1/CCL19/FCGR3A/IL18/HLA-DQA1/PTPRC/HLA-DPB1/IGHG3/CD209/CCL5/IL2RG/VAMP8/RUNX1/HLA-DPA1/HLA-DMB/AIF1/IL6/TYROBP/VNN1/LGALS9/IGHA1/HSPH1	22
BP	GO:1903039	positive regulation of leukocyte cell-cell adhesion	18/134	275/18903	9.89488e-13	7.09215e-10	4.87453e-10	CD44/IGF1/CCL19/IL18/HLA-DQA1/PTPRC/HLA-DPB1/CD209/CCL5/IL2RG/RUNX1/HLA-DPA1/HLA-DMB/AIF1/IL6/VNN1/LGALS9/HSPH1	18
BP	GO:0050867	positive regulation of cell activation	22/134	467/18903	1.87215e-12	1.04562e-09	7.18667e-10	IGF1/CCL19/FCGR3A/IL18/HLA-DQA1/PTPRC/HLA-DPB1/IGHG3/CD209/CCL5/IL2RG/VAMP8/RUNX1/HLA-DPA1/HLA-DMB/AIF1/IL6/TYROBP/VNN1/LGALS9/IGHA1/HSPH1	22
BP	GO:1903037	regulation of leukocyte cell-cell adhesion	20/134	377/18903	2.4315e-12	1.04562e-09	7.18667e-10	CD44/IGF1/CCL19/IL18/HLA-DQA1/PTPRC/HLA-DPB1/CD209/CCL5/IL2RG/FCGR2B/RUNX1/HLA-DPA1/HLA-DMB/AIF1/IL6/VNN1/LGALS9/LGALS9C/HSPH1	20
BP	GO:0050870	positive regulation of T cell activation	17/134	251/18903	2.55296e-12	1.04562e-09	7.18667e-10	IGF1/CCL19/IL18/HLA-DQA1/PTPRC/HLA-DPB1/CD209/CCL5/IL2RG/RUNX1/HLA-DPA1/HLA-DMB/AIF1/IL6/VNN1/LGALS9/HSPH1	17
BP	GO:0042102	positive regulation of T cell proliferation	12/134	106/18903	1.22025e-11	3.33866e-09	2.29471e-09	IGF1/CCL19/IL18/PTPRC/HLA-DPB1/CD209/CCL5/HLA-DPA1/HLA-DMB/AIF1/IL6/LGALS9	12
BP	GO:0002443	leukocyte mediated immunity	21/134	463/18903	1.28403e-11	3.33866e-09	2.29471e-09	FCGR3A/IL18/HLA-DQA1/PTPRC/HMOX1/HLA-DPB1/IGHG3/SLAMF7/FCGR1A/C1QA/VAMP8/C1QC/FCGR2B/HLA-DPA1/HLA-DMB/IL6/TYROBP/AZGP1/LGALS9/IGHA1/CTSH	21
BP	GO:0007159	leukocyte cell-cell adhesion	20/134	414/18903	1.33464e-11	3.33866e-09	2.29471e-09	CD44/IGF1/CCL19/IL18/HLA-DQA1/PTPRC/HLA-DPB1/CD209/CCL5/IL2RG/FCGR2B/RUNX1/HLA-DPA1/HLA-DMB/AIF1/IL6/VNN1/LGALS9/LGALS9C/HSPH1	20
BP	GO:0050670	regulation of lymphocyte proliferation	16/134	239/18903	1.39619e-11	3.33866e-09	2.29471e-09	IGF1/CCL19/FCGR3A/IL18/PTPRC/HLA-DPB1/CD209/CCL5/FCGR2B/HLA-DPA1/HLA-DMB/AIF1/IL6/TYROBP/LGALS9/LGALS9C	16
BP	GO:0022409	positive regulation of cell-cell adhesion	18/134	322/18903	1.39742e-11	3.33866e-09	2.29471e-09	CD44/IGF1/CCL19/IL18/HLA-DQA1/PTPRC/HLA-DPB1/CD209/CCL5/IL2RG/RUNX1/HLA-DPA1/HLA-DMB/AIF1/IL6/VNN1/LGALS9/HSPH1	18
BP	GO:0032944	regulation of mononuclear cell proliferation	16/134	243/18903	1.79357e-11	3.95552e-09	2.71868e-09	IGF1/CCL19/FCGR3A/IL18/PTPRC/HLA-DPB1/CD209/CCL5/FCGR2B/HLA-DPA1/HLA-DMB/AIF1/IL6/TYROBP/LGALS9/LGALS9C	16
BP	GO:0050863	regulation of T cell activation	19/134	376/18903	2.09242e-11	4.28497e-09	2.94511e-09	IGF1/CCL19/IL18/HLA-DQA1/PTPRC/HLA-DPB1/CD209/CCL5/IL2RG/FCGR2B/RUNX1/HLA-DPA1/HLA-DMB/AIF1/IL6/VNN1/LGALS9/LGALS9C/HSPH1	19
BP	GO:0050671	positive regulation of lymphocyte proliferation	13/134	146/18903	3.60236e-11	6.63199e-09	4.55825e-09	IGF1/CCL19/FCGR3A/IL18/PTPRC/HLA-DPB1/CD209/CCL5/HLA-DPA1/HLA-DMB/AIF1/IL6/LGALS9	13
BP	GO:0022407	regulation of cell-cell adhesion	21/134	490/18903	3.70115e-11	6.63199e-09	4.55825e-09	CD44/IGF1/CCL19/IL18/HLA-DQA1/PTPRC/HLA-DPB1/IL1RN/CD209/CCL5/IL2RG/FCGR2B/RUNX1/HLA-DPA1/HLA-DMB/AIF1/IL6/VNN1/LGALS9/LGALS9C/HSPH1	21
BP	GO:0032946	positive regulation of mononuclear cell proliferation	13/134	149/18903	4.66213e-11	7.86254e-09	5.40403e-09	IGF1/CCL19/FCGR3A/IL18/PTPRC/HLA-DPB1/CD209/CCL5/HLA-DPA1/HLA-DMB/AIF1/IL6/LGALS9	13
BP	GO:0070663	regulation of leukocyte proliferation	16/134	269/18903	8.21536e-11	1.30852e-08	8.99366e-09	IGF1/CCL19/FCGR3A/IL18/PTPRC/HLA-DPB1/CD209/CCL5/FCGR2B/HLA-DPA1/HLA-DMB/AIF1/IL6/TYROBP/LGALS9/LGALS9C	16
BP	GO:0002449	lymphocyte mediated immunity	18/134	367/18903	1.19905e-10	1.80931e-08	1.24356e-08	FCGR3A/IL18/HLA-DQA1/PTPRC/HLA-DPB1/IGHG3/SLAMF7/FCGR1A/C1QA/C1QC/FCGR2B/HLA-DPA1/HLA-DMB/IL6/AZGP1/LGALS9/IGHA1/CTSH	18
BP	GO:0070665	positive regulation of leukocyte proliferation	13/134	167/18903	1.95709e-10	2.80549e-08	1.92825e-08	IGF1/CCL19/FCGR3A/IL18/PTPRC/HLA-DPB1/CD209/CCL5/HLA-DPA1/HLA-DMB/AIF1/IL6/LGALS9	13
BP	GO:0019882	antigen processing and presentation	11/134	108/18903	2.88429e-10	3.93774e-08	2.70646e-08	CCL19/HLA-DQA1/HLA-DPB1/CD209/FCGR1A/FCGR2B/CTSS/HLA-DPA1/HLA-DMB/AZGP1/CTSH	11
BP	GO:0046651	lymphocyte proliferation	16/134	305/18903	5.22665e-10	6.81127e-08	4.68147e-08	IGF1/CCL19/FCGR3A/IL18/PTPRC/HLA-DPB1/CD209/CCL5/FCGR2B/HLA-DPA1/HLA-DMB/AIF1/IL6/TYROBP/LGALS9/LGALS9C	16
BP	GO:0042129	regulation of T cell proliferation	13/134	182/18903	5.69929e-10	7.10429e-08	4.88287e-08	IGF1/CCL19/IL18/PTPRC/HLA-DPB1/CD209/CCL5/HLA-DPA1/HLA-DMB/AIF1/IL6/LGALS9/LGALS9C	13
BP	GO:0048002	antigen processing and presentation of peptide antigen	9/134	64/18903	6.82567e-10	8.15383e-08	5.60423e-08	HLA-DQA1/HLA-DPB1/CD209/FCGR1A/FCGR2B/CTSS/HLA-DPA1/HLA-DMB/AZGP1	9
BP	GO:0032943	mononuclear cell proliferation	16/134	312/18903	7.27434e-10	8.34222e-08	5.73372e-08	IGF1/CCL19/FCGR3A/IL18/PTPRC/HLA-DPB1/CD209/CCL5/FCGR2B/HLA-DPA1/HLA-DMB/AIF1/IL6/TYROBP/LGALS9/LGALS9C	16
BP	GO:0002460	adaptive immune response based on somatic recombination of immune receptors built from immunoglobulin superfamily domains	17/134	375/18903	1.35852e-09	1.49803e-07	1.02962e-07	CCL19/FCGR3A/IL18/HLA-DQA1/PTPRC/HLA-DPB1/IGHG3/FCGR1A/C1QA/C1QC/FCGR2B/HLA-DPA1/HLA-DMB/IL6/AZGP1/IGHA1/CTSH	17
BP	GO:0070661	leukocyte proliferation	16/134	348/18903	3.51106e-09	3.72822e-07	2.56246e-07	IGF1/CCL19/FCGR3A/IL18/PTPRC/HLA-DPB1/CD209/CCL5/FCGR2B/HLA-DPA1/HLA-DMB/AIF1/IL6/TYROBP/LGALS9/LGALS9C	16
BP	GO:0042098	T cell proliferation	13/134	212/18903	3.68821e-09	3.77647e-07	2.59561e-07	IGF1/CCL19/IL18/PTPRC/HLA-DPB1/CD209/CCL5/HLA-DPA1/HLA-DMB/AIF1/IL6/LGALS9/LGALS9C	13
BP	GO:0001906	cell killing	12/134	189/18903	1.02421e-08	1.01256e-06	6.95945e-07	FCGR3A/IL18/PTPRC/SLAMF7/FCGR1A/CCL13/FCGR2B/CFH/TYROBP/AZGP1/LGALS9/CTSH	12
BP	GO:0002478	antigen processing and presentation of exogenous peptide antigen	7/134	40/18903	1.17862e-08	1.12637e-06	7.74168e-07	HLA-DQA1/HLA-DPB1/FCGR1A/FCGR2B/CTSS/HLA-DPA1/HLA-DMB	7
BP	GO:0002274	myeloid leukocyte activation	13/134	237/18903	1.40831e-08	1.30246e-06	8.952e-07	FN1/FCGR3A/IL18/PTPRC/HMOX1/CCL5/C1QA/VAMP8/FCGR2B/AIF1/IL6/TYROBP/LGALS9	13
BP	GO:0001909	leukocyte mediated cytotoxicity	10/134	134/18903	3.9538e-08	3.54236e-06	2.43471e-06	FCGR3A/IL18/PTPRC/SLAMF7/FCGR1A/FCGR2B/TYROBP/AZGP1/LGALS9/CTSH	10
BP	GO:0016064	immunoglobulin mediated immune response	12/134	215/18903	4.30066e-08	3.73636e-06	2.56805e-06	FCGR3A/HLA-DQA1/PTPRC/HLA-DPB1/IGHG3/FCGR1A/C1QA/C1QC/FCGR2B/HLA-DPA1/HLA-DMB/IGHA1	12
BP	GO:0150076	neuroinflammatory response	8/134	73/18903	4.71566e-08	3.97641e-06	2.73304e-06	IGF1/IL18/PTPRC/C1QA/AIF1/IL6/TYROBP/MMP9	8
BP	GO:0019724	B cell mediated immunity	12/134	218/18903	5.01011e-08	4.10161e-06	2.81909e-06	FCGR3A/HLA-DQA1/PTPRC/HLA-DPB1/IGHG3/FCGR1A/C1QA/C1QC/FCGR2B/HLA-DPA1/HLA-DMB/IGHA1	12
BP	GO:0019884	antigen processing and presentation of exogenous antigen	7/134	49/18903	5.15026e-08	4.10161e-06	2.81909e-06	HLA-DQA1/HLA-DPB1/FCGR1A/FCGR2B/CTSS/HLA-DPA1/HLA-DMB	7
BP	GO:0019886	antigen processing and presentation of exogenous peptide antigen via MHC class II	6/134	30/18903	5.85435e-08	4.53633e-06	3.11788e-06	HLA-DQA1/HLA-DPB1/FCGR2B/CTSS/HLA-DPA1/HLA-DMB	6
BP	GO:0002495	antigen processing and presentation of peptide antigen via MHC class II	6/134	34/18903	1.29555e-07	9.77455e-06	6.71818e-06	HLA-DQA1/HLA-DPB1/FCGR2B/CTSS/HLA-DPA1/HLA-DMB	6
BP	GO:0002504	antigen processing and presentation of peptide or polysaccharide antigen via MHC class II	6/134	36/18903	1.85463e-07	1.36339e-05	9.37077e-06	HLA-DQA1/HLA-DPB1/FCGR2B/CTSS/HLA-DPA1/HLA-DMB	6
BP	GO:0051216	cartilage development	11/134	201/18903	1.96506e-07	1.40846e-05	9.68051e-06	CD44/EDN1/BMP3/CHI3L1/SFRP2/TIMP1/BGN/COL11A1/SCIN/RUNX1/TGFBI	11
BP	GO:0001503	ossification	15/134	429/18903	3.98249e-07	2.78483e-05	1.91405e-05	IGF1/BMP3/SFRP2/SPP1/VCAN/COL11A1/FASN/RUNX1/IL6/TNC/COL6A1/CTHRC1/SFRP1/ATP2B1/MMP9	15
BP	GO:0030198	extracellular matrix organization	13/134	318/18903	4.31909e-07	2.91631e-05	2.00442e-05	MMP7/SFRP2/COL8A1/COL11A1/COL12A1/RUNX1/CTSS/ADAMTS4/IL6/FAP/EGFL6/TGFBI/MMP9	13
BP	GO:0002690	positive regulation of leukocyte chemotaxis	8/134	97/18903	4.39725e-07	2.91631e-05	2.00442e-05	EDN1/CCL19/CCL5/DAPK2/AIF1/IL6/LGALS9/SERPINE1	8
BP	GO:0043062	extracellular structure organization	13/134	319/18903	4.47568e-07	2.91631e-05	2.00442e-05	MMP7/SFRP2/COL8A1/COL11A1/COL12A1/RUNX1/CTSS/ADAMTS4/IL6/FAP/EGFL6/TGFBI/MMP9	13
BP	GO:0048661	positive regulation of smooth muscle cell proliferation	8/134	98/18903	4.75981e-07	2.99427e-05	2.058e-05	EDN1/IGF1/IL18/HMOX1/CCL5/AIF1/IL6/MMP9	8
BP	GO:0045229	external encapsulating structure organization	13/134	321/18903	4.80419e-07	2.99427e-05	2.058e-05	MMP7/SFRP2/COL8A1/COL11A1/COL12A1/RUNX1/CTSS/ADAMTS4/IL6/FAP/EGFL6/TGFBI/MMP9	13
BP	GO:0034341	response to interferon-gamma	9/134	140/18903	6.89804e-07	4.18436e-05	2.87597e-05	EDN1/CCL19/MRC1/CCL5/CCL13/HLA-DPA1/KYNU/AIF1/LGALS9	9
BP	GO:0002548	monocyte chemotaxis	7/134	71/18903	7.00556e-07	4.18436e-05	2.87597e-05	CCL19/CCL5/CCL13/AIF1/IL6/PTPRO/SERPINE1	7
BP	GO:0070555	response to interleukin-1	9/134	141/18903	7.32458e-07	4.28563e-05	2.94557e-05	EDN1/CCL19/CHI3L1/IL1RN/CCL5/CCL13/IL6/LGALS9/SFRP1	9
BP	GO:0050920	regulation of chemotaxis	11/134	230/18903	7.53855e-07	4.3226e-05	2.97098e-05	EDN1/CXCR4/CCL19/CCL5/DAPK2/AIF1/IL6/ANGPT2/LGALS9/PTPRO/SERPINE1	11
BP	GO:0046635	positive regulation of alpha-beta T cell activation	7/134	73/18903	8.48271e-07	4.73017e-05	3.25111e-05	CCL19/IL18/PTPRC/IL2RG/RUNX1/LGALS9/HSPH1	7
BP	GO:0050921	positive regulation of chemotaxis	9/134	144/18903	8.74412e-07	4.73017e-05	3.25111e-05	EDN1/CXCR4/CCL19/CCL5/DAPK2/AIF1/IL6/LGALS9/SERPINE1	9
BP	GO:0045766	positive regulation of angiogenesis	10/134	187/18903	8.90929e-07	4.73017e-05	3.25111e-05	CXCR4/ADAM12/PRKCB/CHI3L1/SFRP2/HMOX1/RUNX1/ANGPT2/SERPINE1/CTSH	10
BP	GO:1904018	positive regulation of vasculature development	10/134	187/18903	8.90929e-07	4.73017e-05	3.25111e-05	CXCR4/ADAM12/PRKCB/CHI3L1/SFRP2/HMOX1/RUNX1/ANGPT2/SERPINE1/CTSH	10
BP	GO:0002444	myeloid leukocyte mediated immunity	8/134	107/18903	9.34671e-07	4.87219e-05	3.34872e-05	FCGR3A/HMOX1/FCGR1A/VAMP8/FCGR2B/IL6/TYROBP/LGALS9	8
BP	GO:0030595	leukocyte chemotaxis	11/134	240/18903	1.14566e-06	5.86539e-05	4.03136e-05	EDN1/CXCR4/CCL19/CCL5/CCL13/DAPK2/AIF1/IL6/LGALS9/PTPRO/SERPINE1	11
BP	GO:0035987	endodermal cell differentiation	6/134	49/18903	1.23469e-06	6.21029e-05	4.26841e-05	FN1/COL8A1/COL11A1/COL12A1/COL6A1/MMP9	6
BP	GO:0001649	osteoblast differentiation	11/134	246/18903	1.45853e-06	7.20965e-05	4.95528e-05	IGF1/BMP3/SFRP2/SPP1/VCAN/FASN/IL6/TNC/COL6A1/CTHRC1/SFRP1	11
BP	GO:0007584	response to nutrient	9/134	154/18903	1.53319e-06	7.45028e-05	5.12067e-05	SFRP2/SPP1/CCND1/FOLR2/HMOX1/PDK2/KYNU/SFRP1/ATP2B1	9
BP	GO:0046634	regulation of alpha-beta T cell activation	8/134	115/18903	1.61757e-06	7.72931e-05	5.31245e-05	CCL19/IL18/PTPRC/IL2RG/RUNX1/LGALS9/LGALS9C/HSPH1	8
BP	GO:0071346	cellular response to interferon-gamma	8/134	118/18903	1.9653e-06	9.23689e-05	6.34863e-05	EDN1/CCL19/MRC1/CCL5/CCL13/HLA-DPA1/AIF1/LGALS9	8
BP	GO:0002699	positive regulation of immune effector process	11/134	261/18903	2.59062e-06	0.000119795	8.23367e-05	CCL19/IL18/PTPRC/HMOX1/FCGR1A/VAMP8/HLA-DMB/IL6/TYROBP/AZGP1/LGALS9	11
BP	GO:0060326	cell chemotaxis	12/134	319/18903	2.91e-06	0.000132428	9.10196e-05	EDN1/CXCR4/CCL19/BIN2/CCL5/CCL13/DAPK2/AIF1/IL6/LGALS9/PTPRO/SERPINE1	12
BP	GO:0002697	regulation of immune effector process	13/134	379/18903	3.05448e-06	0.000136831	9.40459e-05	CCL19/IL18/PTPRC/HMOX1/FCGR1A/VAMP8/FCGR2B/CFH/HLA-DMB/IL6/TYROBP/AZGP1/LGALS9	13
BP	GO:0001706	endoderm formation	6/134	58/18903	3.39195e-06	0.000148303	0.00010193	FN1/COL8A1/COL11A1/COL12A1/COL6A1/MMP9	6
BP	GO:0002688	regulation of leukocyte chemotaxis	8/134	127/18903	3.41401e-06	0.000148303	0.00010193	EDN1/CCL19/CCL5/DAPK2/AIF1/IL6/LGALS9/SERPINE1	8
BP	GO:0002399	MHC class II protein complex assembly	4/134	16/18903	4.11301e-06	0.000169584	0.000116557	HLA-DQA1/HLA-DPB1/HLA-DPA1/HLA-DMB	4
BP	GO:0002503	peptide antigen assembly with MHC class II protein complex	4/134	16/18903	4.11301e-06	0.000169584	0.000116557	HLA-DQA1/HLA-DPB1/HLA-DPA1/HLA-DMB	4
BP	GO:0061448	connective tissue development	11/134	274/18903	4.13301e-06	0.000169584	0.000116557	CD44/EDN1/BMP3/CHI3L1/SFRP2/TIMP1/BGN/COL11A1/SCIN/RUNX1/TGFBI	11
BP	GO:0002886	regulation of myeloid leukocyte mediated immunity	6/134	60/18903	4.14712e-06	0.000169584	0.000116557	HMOX1/FCGR1A/VAMP8/FCGR2B/TYROBP/LGALS9	6
BP	GO:0046631	alpha-beta T cell activation	9/134	174/18903	4.19966e-06	0.000169584	0.000116557	CCL19/IL18/PTPRC/IL2RG/RUNX1/IL6/LGALS9/LGALS9C/HSPH1	9
BP	GO:0022617	extracellular matrix disassembly	6/134	62/18903	5.03364e-06	0.000200437	0.000137763	MMP7/CTSS/ADAMTS4/IL6/FAP/MMP9	6
BP	GO:0050900	leukocyte migration	13/134	398/18903	5.19992e-06	0.000204222	0.000140364	EDN1/CXCR4/CCL19/HMOX1/CCL5/CCL13/DAPK2/AIF1/IL6/LGALS9/PTPRO/SERPINE1/MMP9	13
BP	GO:0070371	ERK1 and ERK2 cascade	12/134	340/18903	5.58687e-06	0.000216453	0.000148771	CD44/EDN1/IGF1/CCL19/CHI3L1/FN1/GLIPR2/PTPRC/CCL5/CCL13/LGALS9/CTSH	12
BP	GO:0045765	regulation of angiogenesis	12/134	349/18903	7.27983e-06	0.000278284	0.000191268	CXCR4/ADAM12/PRKCB/CHI3L1/SFRP2/HMOX1/RUNX1/IL6/ANGPT2/SERPINE1/CTSH/SFRP1	12
BP	GO:0002366	leukocyte activation involved in immune response	11/134	293/18903	7.81529e-06	0.000294821	0.000202635	CCL19/FCGR3A/IL18/PTPRC/HMOX1/VAMP8/FCGR2B/HLA-DMB/IL6/TYROBP/LGALS9	11
BP	GO:0042886	amide transport	11/134	296/18903	8.60312e-06	0.000313731	0.000215631	EDN1/AQP9/FOLR2/IL1RN/CD209/CCL5/SLC19A2/ACVR1C/IL6/HADH/SFRP1	11
BP	GO:0002703	regulation of leukocyte mediated immunity	10/134	241/18903	8.62185e-06	0.000313731	0.000215631	IL18/PTPRC/HMOX1/FCGR1A/VAMP8/FCGR2B/IL6/TYROBP/AZGP1/LGALS9	10
BP	GO:1901342	regulation of vasculature development	12/134	355/18903	8.64483e-06	0.000313731	0.000215631	CXCR4/ADAM12/PRKCB/CHI3L1/SFRP2/HMOX1/RUNX1/IL6/ANGPT2/SERPINE1/CTSH/SFRP1	12
BP	GO:0002263	cell activation involved in immune response	11/134	297/18903	8.88068e-06	0.000318262	0.000218745	CCL19/FCGR3A/IL18/PTPRC/HMOX1/VAMP8/FCGR2B/HLA-DMB/IL6/TYROBP/LGALS9	11
BP	GO:0001819	positive regulation of cytokine production	14/134	486/18903	9.34425e-06	0.00033074	0.000227322	CCL19/CHI3L1/FCGR3A/IL18/PTPRC/HMOX1/HLA-DPB1/RUNX1/HLA-DPA1/AIF1/IL6/TYROBP/LGALS9/SERPINE1	14
BP	GO:0150077	regulation of neuroinflammatory response	5/134	41/18903	1.01399e-05	0.000354524	0.000243669	IGF1/IL18/PTPRC/IL6/MMP9	5
BP	GO:0002687	positive regulation of leukocyte migration	8/134	148/18903	1.05936e-05	0.000361268	0.000248304	EDN1/CCL19/CCL5/DAPK2/AIF1/IL6/LGALS9/SERPINE1	8
BP	GO:0002396	MHC protein complex assembly	4/134	20/18903	1.07108e-05	0.000361268	0.000248304	HLA-DQA1/HLA-DPB1/HLA-DPA1/HLA-DMB	4
BP	GO:0002501	peptide antigen assembly with MHC protein complex	4/134	20/18903	1.07108e-05	0.000361268	0.000248304	HLA-DQA1/HLA-DPB1/HLA-DPA1/HLA-DMB	4
BP	GO:0007369	gastrulation	9/134	196/18903	1.10182e-05	0.000367315	0.00025246	FN1/SFRP2/COL8A1/IL1RN/COL11A1/COL12A1/COL6A1/SFRP1/MMP9	9
BP	GO:0031670	cellular response to nutrient	5/134	42/18903	1.14449e-05	0.000377157	0.000259225	FOLR2/HMOX1/PDK2/SFRP1/ATP2B1	5
BP	GO:0002695	negative regulation of leukocyte activation	9/134	198/18903	1.19523e-05	0.000389401	0.00026764	SAMSN1/PTPRC/HMOX1/FCGR2B/RUNX1/TYROBP/LGALS9/LGALS9C/SFRP1	9
BP	GO:1903531	negative regulation of secretion by cell	8/134	151/18903	1.22672e-05	0.000395168	0.000271604	EDN1/HMOX1/VAMP8/FCGR2B/ACVR1C/HADH/LGALS9/SFRP1	8
BP	GO:0042116	macrophage activation	7/134	109/18903	1.25567e-05	0.000399999	0.000274925	FCGR3A/PTPRC/C1QA/FCGR2B/AIF1/IL6/TYROBP	7
BP	GO:0071347	cellular response to interleukin-1	7/134	111/18903	1.41457e-05	0.000445667	0.000306312	EDN1/CCL19/IL1RN/CCL5/CCL13/IL6/SFRP1	7
BP	GO:0050864	regulation of B cell activation	9/134	204/18903	1.51713e-05	0.000472783	0.00032495	SAMSN1/PTPRC/IGHG3/IL2RG/FCGR2B/IL6/TYROBP/IGHA1/SFRP1	9
BP	GO:1902105	regulation of leukocyte differentiation	11/134	317/18903	1.63295e-05	0.000500096	0.000343722	CCL19/IL18/PTPRC/IL2RG/C1QC/FCGR2B/RUNX1/TYROBP/VNN1/LGALS9/SFRP1	11
BP	GO:0071674	mononuclear cell migration	9/134	206/18903	1.63966e-05	0.000500096	0.000343722	CXCR4/CCL19/CCL5/CCL13/AIF1/IL6/LGALS9/PTPRO/SERPINE1	9
BP	GO:0035710	CD4-positive, alpha-beta T cell activation	7/134	115/18903	1.78251e-05	0.000537942	0.000369735	CCL19/IL18/IL2RG/RUNX1/IL6/LGALS9/LGALS9C	7
BP	GO:0045582	positive regulation of T cell differentiation	7/134	117/18903	1.99417e-05	0.00059291	0.000407515	CCL19/IL18/PTPRC/IL2RG/RUNX1/VNN1/LGALS9	7
BP	GO:0001774	microglial cell activation	5/134	47/18903	2.00601e-05	0.00059291	0.000407515	PTPRC/C1QA/AIF1/IL6/TYROBP	5
BP	GO:0050730	regulation of peptidyl-tyrosine phosphorylation	10/134	266/18903	2.02871e-05	0.000593501	0.000407921	CD44/IGF1/SAMSN1/SFRP2/IL18/PTPRC/CCL5/FCGR1A/IL6/SFRP1	10
BP	GO:2000514	regulation of CD4-positive, alpha-beta T cell activation	6/134	79/18903	2.06255e-05	0.000597307	0.000410537	CCL19/IL18/IL2RG/RUNX1/LGALS9/LGALS9C	6
BP	GO:0046394	carboxylic acid biosynthetic process	11/134	326/18903	2.11565e-05	0.000606558	0.000416895	EDN1/PHGDH/HPGDS/ACACB/SLC27A2/FASN/KYNU/TBXAS1/DHRS9/CYP27A1/BCAT1	11
BP	GO:0016053	organic acid biosynthetic process	11/134	328/18903	2.23831e-05	0.000635371	0.000436699	EDN1/PHGDH/HPGDS/ACACB/SLC27A2/FASN/KYNU/TBXAS1/DHRS9/CYP27A1/BCAT1	11
BP	GO:0032103	positive regulation of response to external stimulus	13/134	464/18903	2.64671e-05	0.000743932	0.000511314	EDN1/CXCR4/CCL19/IL18/CCL5/FCGR1A/VAMP8/DAPK2/AIF1/IL6/TYROBP/LGALS9/SERPINE1	13
BP	GO:0002269	leukocyte activation involved in inflammatory response	5/134	50/18903	2.72404e-05	0.000754424	0.000518525	PTPRC/C1QA/AIF1/IL6/TYROBP	5
BP	GO:0007492	endoderm development	6/134	83/18903	2.73666e-05	0.000754424	0.000518525	FN1/COL8A1/COL11A1/COL12A1/COL6A1/MMP9	6
BP	GO:0050866	negative regulation of cell activation	9/134	221/18903	2.85774e-05	0.0007803	0.00053631	SAMSN1/PTPRC/HMOX1/FCGR2B/RUNX1/TYROBP/LGALS9/LGALS9C/SFRP1	9
BP	GO:0070374	positive regulation of ERK1 and ERK2 cascade	9/134	223/18903	3.06706e-05	0.000829553	0.000570163	CD44/IGF1/CCL19/CHI3L1/GLIPR2/PTPRC/CCL5/CCL13/LGALS9	9
BP	GO:0033273	response to vitamin	6/134	86/18903	3.35018e-05	0.000891244	0.000612564	SPP1/CCND1/FOLR2/KYNU/SFRP1/ATP2B1	6
BP	GO:0001704	formation of primary germ layer	7/134	127/18903	3.38841e-05	0.000891244	0.000612564	FN1/SFRP2/COL8A1/COL11A1/COL12A1/COL6A1/MMP9	7
BP	GO:0006911	phagocytosis, engulfment	7/134	127/18903	3.38841e-05	0.000891244	0.000612564	BIN2/IGHG3/FCGR1A/FCGR2B/RAB31/AIF1/IGHA1	7
BP	GO:0048660	regulation of smooth muscle cell proliferation	8/134	175/18903	3.55623e-05	0.000918533	0.000631319	EDN1/IGF1/IL18/HMOX1/CCL5/AIF1/IL6/MMP9	8
BP	GO:0051048	negative regulation of secretion	8/134	175/18903	3.55623e-05	0.000918533	0.000631319	EDN1/HMOX1/VAMP8/FCGR2B/ACVR1C/HADH/LGALS9/SFRP1	8
BP	GO:0046638	positive regulation of alpha-beta T cell differentiation	5/134	53/18903	3.62724e-05	0.000928507	0.000638175	CCL19/IL18/IL2RG/RUNX1/LGALS9	5
BP	GO:0002407	dendritic cell chemotaxis	4/134	27/18903	3.73327e-05	0.000947193	0.000651018	CXCR4/CCL19/CCL5/LGALS9	4
BP	GO:0043367	CD4-positive, alpha-beta T cell differentiation	6/134	88/18903	3.81722e-05	0.000959997	0.000659818	CCL19/IL18/IL2RG/RUNX1/IL6/LGALS9	6
BP	GO:1903706	regulation of hemopoiesis	12/134	413/18903	3.85485e-05	0.00096103	0.000660529	CCL19/IL18/PTPRC/IL2RG/C1QC/FCGR2B/SCIN/RUNX1/TYROBP/VNN1/LGALS9/SFRP1	12
BP	GO:0045621	positive regulation of lymphocyte differentiation	7/134	130/18903	3.93599e-05	0.000965085	0.000663315	CCL19/IL18/PTPRC/IL2RG/RUNX1/VNN1/LGALS9	7
BP	GO:0061900	glial cell activation	5/134	54/18903	3.97476e-05	0.000965085	0.000663315	PTPRC/C1QA/AIF1/IL6/TYROBP	5
BP	GO:0022411	cellular component disassembly	13/134	483/18903	4.00604e-05	0.000965085	0.000663315	MMP7/PRKCB/C1QA/STMN2/VAMP8/C1QC/SCIN/CTSS/ADAMTS4/ACVR1C/IL6/FAP/MMP9	13
BP	GO:0048865	stem cell fate commitment	3/134	10/18903	4.03049e-05	0.000965085	0.000663315	EDN1/SFRP2/SFRP1	3
BP	GO:0002685	regulation of leukocyte migration	9/134	231/18903	4.03942e-05	0.000965085	0.000663315	EDN1/CCL19/HMOX1/CCL5/DAPK2/AIF1/IL6/LGALS9/SERPINE1	9
BP	GO:0048659	smooth muscle cell proliferation	8/134	179/18903	4.17677e-05	0.000989653	0.000680201	EDN1/IGF1/IL18/HMOX1/CCL5/AIF1/IL6/MMP9	8
BP	GO:0043370	regulation of CD4-positive, alpha-beta T cell differentiation	5/134	56/18903	4.74675e-05	0.00111549	0.000766689	CCL19/IL18/IL2RG/RUNX1/LGALS9	5
BP	GO:0001667	ameboidal-type cell migration	13/134	492/18903	4.83959e-05	0.00112806	0.000775329	EDN1/ANLN/FN1/GLIPR2/TIMP1/HMOX1/SRPX2/CD248/ACVR1C/ANGPT2/FAP/CTSH/MMP9	13
BP	GO:1902107	positive regulation of leukocyte differentiation	8/134	184/18903	5.07722e-05	0.00116451	0.000800383	CCL19/IL18/PTPRC/IL2RG/RUNX1/TYROBP/VNN1/LGALS9	8
BP	GO:1903708	positive regulation of hemopoiesis	8/134	184/18903	5.07722e-05	0.00116451	0.000800383	CCL19/IL18/PTPRC/IL2RG/RUNX1/TYROBP/VNN1/LGALS9	8
BP	GO:0099024	plasma membrane invagination	7/134	136/18903	5.24999e-05	0.00118657	0.000815544	BIN2/IGHG3/FCGR1A/FCGR2B/RAB31/AIF1/IGHA1	7
BP	GO:0019221	cytokine-mediated signaling pathway	13/134	496/18903	5.25616e-05	0.00118657	0.000815544	CD44/EDN1/CXCR4/CCL19/CNTFR/IL18/PTPRC/CCDC3/IL1RN/CCL5/IL2RG/CCL13/IL6	13
BP	GO:0097529	myeloid leukocyte migration	9/134	242/18903	5.79302e-05	0.00129755	0.000891821	EDN1/CCL19/CCL5/CCL13/DAPK2/AIF1/IL6/PTPRO/SERPINE1	9
BP	GO:0045807	positive regulation of endocytosis	6/134	96/18903	6.23473e-05	0.00138566	0.000952379	CCL19/NEDD4L/SFRP4/PPT1/RAB31/SERPINE1	6
BP	GO:0033002	muscle cell proliferation	9/134	247/18903	6.78069e-05	0.0014954	0.00102781	EDN1/IGF1/IL18/HMOX1/CCL5/RUNX1/AIF1/IL6/MMP9	9
BP	GO:0031099	regeneration	8/134	192/18903	6.85169e-05	0.00149953	0.00103064	IGF1/SPP1/CCND1/HMOX1/RUNX1/IL6/ANGPT2/TNC	8
BP	GO:0007162	negative regulation of cell adhesion	10/134	308/18903	7.00296e-05	0.00152102	0.00104542	PTPRC/IL1RN/FCGR2B/RUNX1/ANGPT2/LGALS9/LGALS9C/PTPRO/SERPINE1/TGFBI	10
BP	GO:0010324	membrane invagination	7/134	143/18903	7.21649e-05	0.00155561	0.00106919	BIN2/IGHG3/FCGR1A/FCGR2B/RAB31/AIF1/IGHA1	7
BP	GO:0002887	negative regulation of myeloid leukocyte mediated immunity	3/134	12/18903	7.31279e-05	0.00156164	0.00107334	HMOX1/FCGR2B/LGALS9	3
BP	GO:2001233	regulation of apoptotic signaling pathway	11/134	374/18903	7.35339e-05	0.00156164	0.00107334	CD44/IGF1/SFRP2/PTPRC/HMOX1/DAPK2/VNN1/SERPINE1/CTSH/SFRP1/MMP9	11
BP	GO:0006909	phagocytosis	10/134	314/18903	8.21793e-05	0.00173241	0.00119071	PTPRC/BIN2/IGHG3/FCGR1A/IL2RG/FCGR2B/RAB31/AIF1/TYROBP/IGHA1	10
BP	GO:0038094	Fc-gamma receptor signaling pathway	4/134	33/18903	8.42245e-05	0.00175268	0.00120464	FCGR3A/PTPRC/FCGR1A/FCGR2B	4
BP	GO:0070372	regulation of ERK1 and ERK2 cascade	10/134	315/18903	8.43688e-05	0.00175268	0.00120464	CD44/IGF1/CCL19/CHI3L1/FN1/GLIPR2/PTPRC/CCL5/CCL13/LGALS9	10
BP	GO:0002819	regulation of adaptive immune response	8/134	198/18903	8.49749e-05	0.00175268	0.00120464	CCL19/SAMSN1/IL18/PTPRC/FCGR1A/FCGR2B/IL6/AZGP1	8
BP	GO:0031341	regulation of cell killing	6/134	102/18903	8.74744e-05	0.00179135	0.00123122	PTPRC/FCGR2B/CFH/TYROBP/AZGP1/LGALS9	6
BP	GO:0002524	hypersensitivity	3/134	13/18903	9.45734e-05	0.00189007	0.00129907	FCGR3A/FCGR1A/FCGR2B	3
BP	GO:0071389	cellular response to mineralocorticoid stimulus	3/134	13/18903	9.45734e-05	0.00189007	0.00129907	EDN1/SGK1/ATP2B1	3
BP	GO:0090177	establishment of planar polarity involved in neural tube closure	3/134	13/18903	9.45734e-05	0.00189007	0.00129907	SFRP2/CTHRC1/SFRP1	3
BP	GO:0036336	dendritic cell migration	4/134	34/18903	9.49321e-05	0.00189007	0.00129907	CXCR4/CCL19/CCL5/LGALS9	4
BP	GO:0032760	positive regulation of tumor necrosis factor production	6/134	105/18903	0.00010275	0.00203162	0.00139636	CCL19/FCGR3A/PTPRC/IL6/TYROBP/LGALS9	6
BP	GO:0043372	positive regulation of CD4-positive, alpha-beta T cell differentiation	4/134	35/18903	0.000106595	0.0020932	0.00143869	CCL19/IL18/IL2RG/LGALS9	4
BP	GO:0032963	collagen metabolic process	6/134	107/18903	0.000114061	0.00222457	0.00152897	MMP7/RUNX1/CTSS/IL6/FAP/MMP9	6
BP	GO:0002285	lymphocyte activation involved in immune response	8/134	207/18903	0.000115716	0.00224161	0.00154069	CCL19/FCGR3A/IL18/PTPRC/FCGR2B/HLA-DMB/IL6/LGALS9	8
BP	GO:0050869	negative regulation of B cell activation	4/134	36/18903	0.000119263	0.00227352	0.00156262	SAMSN1/FCGR2B/TYROBP/SFRP1	4
BP	GO:0043301	negative regulation of leukocyte degranulation	3/134	14/18903	0.000119742	0.00227352	0.00156262	HMOX1/FCGR2B/LGALS9	3
BP	GO:0070141	response to UV-A	3/134	14/18903	0.000119742	0.00227352	0.00156262	CCND1/TIMP1/MMP9	3
BP	GO:1903557	positive regulation of tumor necrosis factor superfamily cytokine production	6/134	109/18903	0.000126338	0.00238297	0.00163784	CCL19/FCGR3A/PTPRC/IL6/TYROBP/LGALS9	6
BP	GO:0045619	regulation of lymphocyte differentiation	8/134	210/18903	0.000127808	0.00239493	0.00164607	CCL19/IL18/PTPRC/IL2RG/RUNX1/VNN1/LGALS9/SFRP1	8
BP	GO:0051385	response to mineralocorticoid	4/134	37/18903	0.000132988	0.00247583	0.00170167	EDN1/SGK1/CCND1/ATP2B1	4
BP	GO:0014823	response to activity	5/134	70/18903	0.000138935	0.00255338	0.00175497	EDN1/CXCR4/IL6/ANGPT2/HADH	5
BP	GO:0032722	positive regulation of chemokine production	5/134	70/18903	0.000138935	0.00255338	0.00175497	IL18/HMOX1/AIF1/IL6/LGALS9	5
BP	GO:0002456	T cell mediated immunity	6/134	113/18903	0.000154031	0.00281278	0.00193326	IL18/PTPRC/FCGR2B/IL6/AZGP1/CTSH	6
BP	GO:0051051	negative regulation of transport	12/134	479/18903	0.000157249	0.00285338	0.00196116	EDN1/PRKCB/NEDD4L/HMOX1/VAMP8/FCGR2B/ACVR1C/SFRP4/HADH/LGALS9/SFRP1/MMP9	12
BP	GO:0002526	acute inflammatory response	6/134	114/18903	0.000161652	0.00291483	0.0020034	FN1/FCGR3A/FCGR1A/FCGR2B/IL6/VNN1	6
BP	GO:0072330	monocarboxylic acid biosynthetic process	8/134	218/18903	0.000165246	0.002961	0.00203513	EDN1/HPGDS/ACACB/SLC27A2/FASN/TBXAS1/DHRS9/CYP27A1	8
BP	GO:0046637	regulation of alpha-beta T cell differentiation	5/134	73/18903	0.000169522	0.00301876	0.00207483	CCL19/IL18/IL2RG/RUNX1/LGALS9	5
BP	GO:0031960	response to corticosteroid	7/134	165/18903	0.000176287	0.00311985	0.00214431	EDN1/SGK1/CCND1/IL1RN/AIF1/IL6/ATP2B1	7
BP	GO:0050727	regulation of inflammatory response	11/134	414/18903	0.000179589	0.00314121	0.002159	IGF1/IL18/PTPRC/CCL5/FCGR1A/VAMP8/FCGR2B/IL6/TNC/SERPINE1/MMP9	11
BP	GO:0002381	immunoglobulin production involved in immunoglobulin-mediated immune response	5/134	74/18903	0.000180781	0.00314121	0.002159	HLA-DQA1/PTPRC/HLA-DPB1/HLA-DPA1/HLA-DMB	5
BP	GO:0050766	positive regulation of phagocytosis	5/134	74/18903	0.000180781	0.00314121	0.002159	PTPRC/FCGR1A/IL2RG/FCGR2B/RAB31	5
BP	GO:0042249	establishment of planar polarity of embryonic epithelium	3/134	16/18903	0.000182316	0.00314126	0.00215903	SFRP2/CTHRC1/SFRP1	3
BP	GO:0051250	negative regulation of lymphocyte activation	7/134	166/18903	0.000182976	0.00314126	0.00215903	SAMSN1/FCGR2B/RUNX1/TYROBP/LGALS9/LGALS9C/SFRP1	7
BP	GO:0046632	alpha-beta T cell differentiation	6/134	117/18903	0.000186322	0.00317413	0.00218162	CCL19/IL18/IL2RG/RUNX1/IL6/LGALS9	6
BP	GO:0010810	regulation of cell-substrate adhesion	8/134	222/18903	0.000187104	0.00317413	0.00218162	FN1/PKP2/COL8A1/ANGPT2/EGFL6/PTPRO/SERPINE1/SFRP1	8
BP	GO:0001959	regulation of cytokine-mediated signaling pathway	7/134	167/18903	0.000189868	0.00318334	0.00218795	EDN1/CXCR4/PTPRC/CCDC3/IL1RN/CCL5/IL6	7
BP	GO:0030307	positive regulation of cell growth	7/134	167/18903	0.000189868	0.00318334	0.00218795	EDN1/CXCR4/IGF1/FN1/SFRP2/NEDD4L/SFRP1	7
BP	GO:0002286	T cell activation involved in immune response	6/134	118/18903	0.000195175	0.00325329	0.00223603	CCL19/IL18/FCGR2B/HLA-DMB/IL6/LGALS9	6
BP	GO:0042113	B cell activation	10/134	350/18903	0.000199267	0.00328708	0.00225925	PRKCB/SAMSN1/PTPRC/IGHG3/IL2RG/FCGR2B/IL6/TYROBP/IGHA1/SFRP1	10
BP	GO:0042119	neutrophil activation	4/134	41/18903	0.000199495	0.00328708	0.00225925	IL18/CCL5/FCGR2B/TYROBP	4
BP	GO:0001837	epithelial to mesenchymal transition	7/134	169/18903	0.000204282	0.00332259	0.00228366	EDN1/IGF1/SFRP2/GLIPR2/IL6/TMEM100/SFRP1	7
BP	GO:0002455	humoral immune response mediated by circulating immunoglobulin	6/134	119/18903	0.000204356	0.00332259	0.00228366	PTPRC/IGHG3/C1QA/C1QC/FCGR2B/IGHA1	6
BP	GO:0016049	cell growth	12/134	493/18903	0.000205127	0.00332259	0.00228366	EDN1/CXCR4/IGF1/ALCAM/FN1/SFRP2/NEDD4L/SGK1/SPP1/PPT1/TNC/SFRP1	12
BP	GO:0001558	regulation of cell growth	11/134	422/18903	0.000211861	0.00341239	0.00234538	EDN1/CXCR4/IGF1/FN1/SFRP2/NEDD4L/SGK1/SPP1/PPT1/TNC/SFRP1	11
BP	GO:0043410	positive regulation of MAPK cascade	12/134	496/18903	0.000216866	0.00347349	0.00238737	CD44/EDN1/IGF1/CCL19/CHI3L1/GLIPR2/PTPRC/CCL5/CCL13/FCGR2B/IL6/LGALS9	12
BP	GO:0046879	hormone secretion	9/134	291/18903	0.000233532	0.00371965	0.00255656	EDN1/SPP1/IL1RN/CCL5/VAMP8/ACVR1C/IL6/HADH/SFRP1	9
BP	GO:0008037	cell recognition	8/134	230/18903	0.000237981	0.00376957	0.00259088	CXCR4/CCL19/FOLR2/IGHG3/CD209/VCAN/FCGR1A/IGHA1	8
BP	GO:1904037	positive regulation of epithelial cell apoptotic process	4/134	43/18903	0.00024046	0.00378791	0.00260348	HMOX1/CD248/SFRP4/IL6	4
BP	GO:0043299	leukocyte degranulation	5/134	79/18903	0.000245879	0.0038521	0.0026476	FCGR3A/HMOX1/VAMP8/FCGR2B/LGALS9	5
BP	GO:0060560	developmental growth involved in morphogenesis	8/134	233/18903	0.000259766	0.00404755	0.00278193	EDN1/CXCR4/ALCAM/FN1/SFRP2/NEDD4L/SPP1/SFRP1	8
BP	GO:0046640	regulation of alpha-beta T cell proliferation	4/134	44/18903	0.000263061	0.00407674	0.002802	IL18/PTPRC/LGALS9/LGALS9C	4
BP	GO:0046883	regulation of hormone secretion	8/134	234/18903	0.00026738	0.0041214	0.00283269	EDN1/SPP1/CCL5/VAMP8/ACVR1C/IL6/HADH/SFRP1	8
BP	GO:0032102	negative regulation of response to external stimulus	11/134	436/18903	0.000280197	0.00426686	0.00293267	EDN1/IGF1/SPP1/PTPRC/FCGR2B/AIF1/ANGPT2/FAP/LGALS9/PTPRO/SERPINE1	11
BP	GO:0030574	collagen catabolic process	4/134	45/18903	0.000287149	0.00426686	0.00293267	MMP7/CTSS/FAP/MMP9	4
BP	GO:0035384	thioester biosynthetic process	4/134	45/18903	0.000287149	0.00426686	0.00293267	ACACB/PDK2/PPT1/ACSS2	4
BP	GO:0071616	acyl-CoA biosynthetic process	4/134	45/18903	0.000287149	0.00426686	0.00293267	ACACB/PDK2/PPT1/ACSS2	4
BP	GO:2000516	positive regulation of CD4-positive, alpha-beta T cell activation	4/134	45/18903	0.000287149	0.00426686	0.00293267	CCL19/IL18/IL2RG/LGALS9	4
BP	GO:0002706	regulation of lymphocyte mediated immunity	7/134	179/18903	0.000290212	0.00426686	0.00293267	IL18/PTPRC/FCGR1A/FCGR2B/IL6/AZGP1/LGALS9	7
BP	GO:0045580	regulation of T cell differentiation	7/134	179/18903	0.000290212	0.00426686	0.00293267	CCL19/IL18/PTPRC/IL2RG/RUNX1/VNN1/LGALS9	7
BP	GO:0048771	tissue remodeling	7/134	179/18903	0.000290212	0.00426686	0.00293267	SPP1/IL18/TIMP1/RUNX1/IL6/CTHRC1/SFRP1	7
BP	GO:0060759	regulation of response to cytokine stimulus	7/134	179/18903	0.000290212	0.00426686	0.00293267	EDN1/CXCR4/PTPRC/CCDC3/IL1RN/CCL5/IL6	7
BP	GO:0009914	hormone transport	9/134	300/18903	0.000292318	0.0042759	0.00293888	EDN1/SPP1/IL1RN/CCL5/VAMP8/ACVR1C/IL6/HADH/SFRP1	9
BP	GO:0048245	eosinophil chemotaxis	3/134	19/18903	0.000310598	0.00452022	0.00310681	CCL5/CCL13/DAPK2	3
BP	GO:0042060	wound healing	11/134	442/18903	0.000314729	0.00455722	0.00313223	CD44/EDN1/CXCR4/IGF1/FN1/TIMP1/HMOX1/F13A1/IL6/FAP/SERPINE1	11
BP	GO:0001818	negative regulation of cytokine production	10/134	371/18903	0.000317217	0.00457016	0.00314113	IGF1/FN1/PTPRC/HMOX1/FCGR2B/IL6/TYROBP/LGALS9/LGALS9C/ATP2B1	10
BP	GO:0002822	regulation of adaptive immune response based on somatic recombination of immune receptors built from immunoglobulin superfamily domains	7/134	182/18903	0.000320993	0.00460144	0.00316263	CCL19/IL18/PTPRC/FCGR1A/FCGR2B/IL6/AZGP1	7
BP	GO:0045055	regulated exocytosis	8/134	242/18903	0.000335123	0.00478009	0.00328542	PRKCB/FCGR3A/HMOX1/VAMP8/FCGR2B/SCIN/RAB31/LGALS9	8
BP	GO:0036230	granulocyte activation	4/134	47/18903	0.00034001	0.00479603	0.00329637	IL18/CCL5/FCGR2B/TYROBP	4
BP	GO:0046633	alpha-beta T cell proliferation	4/134	47/18903	0.00034001	0.00479603	0.00329637	IL18/PTPRC/LGALS9/LGALS9C	4
BP	GO:0032640	tumor necrosis factor production	7/134	184/18903	0.000342932	0.00479603	0.00329637	IGF1/CCL19/FCGR3A/PTPRC/IL6/TYROBP/LGALS9	7
BP	GO:0032680	regulation of tumor necrosis factor production	7/134	184/18903	0.000342932	0.00479603	0.00329637	IGF1/CCL19/FCGR3A/PTPRC/IL6/TYROBP/LGALS9	7
BP	GO:0034103	regulation of tissue remodeling	5/134	85/18903	0.00034593	0.00481447	0.00330905	SPP1/IL18/RUNX1/IL6/SFRP1	5
BP	GO:0018108	peptidyl-tyrosine phosphorylation	10/134	380/18903	0.00038321	0.00530755	0.00364795	CD44/IGF1/SAMSN1/SFRP2/IL18/PTPRC/CCL5/FCGR1A/IL6/SFRP1	10
BP	GO:0001910	regulation of leukocyte mediated cytotoxicity	5/134	87/18903	0.000385304	0.00531089	0.00365024	PTPRC/FCGR2B/TYROBP/AZGP1/LGALS9	5
BP	GO:0018212	peptidyl-tyrosine modification	10/134	382/18903	0.000399332	0.00545099	0.00374654	CD44/IGF1/SAMSN1/SFRP2/IL18/PTPRC/CCL5/FCGR1A/IL6/SFRP1	10
BP	GO:0043300	regulation of leukocyte degranulation	4/134	49/18903	0.000399495	0.00545099	0.00374654	HMOX1/VAMP8/FCGR2B/LGALS9	4
BP	GO:0071706	tumor necrosis factor superfamily cytokine production	7/134	189/18903	0.000403073	0.00545099	0.00374654	IGF1/CCL19/FCGR3A/PTPRC/IL6/TYROBP/LGALS9	7
BP	GO:1903555	regulation of tumor necrosis factor superfamily cytokine production	7/134	189/18903	0.000403073	0.00545099	0.00374654	IGF1/CCL19/FCGR3A/PTPRC/IL6/TYROBP/LGALS9	7
BP	GO:0090026	positive regulation of monocyte chemotaxis	3/134	21/18903	0.000421912	0.00567898	0.00390324	CCL5/AIF1/SERPINE1	3
BP	GO:0001960	negative regulation of cytokine-mediated signaling pathway	5/134	89/18903	0.000427972	0.00570696	0.00392247	PTPRC/CCDC3/IL1RN/CCL5/IL6	5
BP	GO:0002709	regulation of T cell mediated immunity	5/134	89/18903	0.000427972	0.00570696	0.00392247	IL18/PTPRC/FCGR2B/IL6/AZGP1	5
BP	GO:1902041	regulation of extrinsic apoptotic signaling pathway via death domain receptors	4/134	50/18903	0.000431865	0.0057322	0.00393982	SFRP2/HMOX1/SERPINE1/SFRP1	4
BP	GO:0048762	mesenchymal cell differentiation	8/134	252/18903	0.000438872	0.00579837	0.0039853	EDN1/IGF1/FN1/SFRP2/GLIPR2/IL6/TMEM100/SFRP1	8
BP	GO:0070098	chemokine-mediated signaling pathway	5/134	90/18903	0.000450597	0.00592597	0.004073	EDN1/CXCR4/CCL19/CCL5/CCL13	5
BP	GO:0050731	positive regulation of peptidyl-tyrosine phosphorylation	7/134	193/18903	0.000457024	0.00598305	0.00411223	CD44/IGF1/IL18/PTPRC/CCL5/FCGR1A/IL6	7
BP	GO:0015833	peptide transport	8/134	254/18903	0.000462462	0.00602672	0.00414224	EDN1/IL1RN/CD209/CCL5/ACVR1C/IL6/HADH/SFRP1	8
BP	GO:0001913	T cell mediated cytotoxicity	4/134	51/18903	0.000466063	0.00603731	0.00414952	PTPRC/FCGR2B/AZGP1/CTSH	4
BP	GO:0006959	humoral immune response	9/134	320/18903	0.000467657	0.00603731	0.00414952	PTPRC/IGHG3/C1QA/CCL13/C1QC/FCGR2B/CFH/IL6/IGHA1	9
BP	GO:0050878	regulation of body fluid levels	10/134	390/18903	0.000469592	0.00603731	0.00414952	EDN1/FN1/IL18/CCND1/F13A1/VAMP8/IL6/FAP/PTPRO/SERPINE1	10
BP	GO:0002705	positive regulation of leukocyte mediated immunity	6/134	140/18903	0.000489534	0.00626559	0.00430642	IL18/PTPRC/FCGR1A/IL6/TYROBP/AZGP1	6
BP	GO:0006898	receptor-mediated endocytosis	8/134	257/18903	0.000499769	0.00636817	0.00437693	CCL19/MRC1/FCGR1A/FCGR2B/SFRP4/PPT1/RAB31/SERPINE1	8
BP	GO:0023061	signal release	11/134	470/18903	0.000527193	0.00666531	0.00458116	EDN1/PRKCB/SPP1/IL1RN/CCL5/VAMP8/ACVR1C/PPT1/IL6/HADH/SFRP1	11
BP	GO:0051384	response to glucocorticoid	6/134	142/18903	0.000527738	0.00666531	0.00458116	EDN1/CCND1/IL1RN/AIF1/IL6/ATP2B1	6
BP	GO:0002253	activation of immune response	10/134	397/18903	0.000539231	0.0067043	0.00460796	PRKCB/PTPRC/HLA-DPB1/IGHG3/C1QA/C1QC/FCGR2B/CFH/TYROBP/IGHA1	10
BP	GO:0010656	negative regulation of muscle cell apoptotic process	4/134	53/18903	0.000540179	0.0067043	0.00460796	EDN1/IGF1/SFRP2/HMOX1	4
BP	GO:0048260	positive regulation of receptor-mediated endocytosis	4/134	53/18903	0.000540179	0.0067043	0.00460796	CCL19/SFRP4/PPT1/SERPINE1	4
BP	GO:0071622	regulation of granulocyte chemotaxis	4/134	53/18903	0.000540179	0.0067043	0.00460796	EDN1/CCL19/CCL5/DAPK2	4
BP	GO:0060761	negative regulation of response to cytokine stimulus	5/134	94/18903	0.000550222	0.00678341	0.00466233	PTPRC/CCDC3/IL1RN/CCL5/IL6	5
BP	GO:0045927	positive regulation of growth	8/134	261/18903	0.000553275	0.00678341	0.00466233	EDN1/CXCR4/IGF1/FN1/SFRP2/NEDD4L/ACACB/SFRP1	8
BP	GO:1903131	mononuclear cell differentiation	11/134	473/18903	0.000555788	0.00678341	0.00466233	CCL19/IL18/PTPRC/IL2RG/FASN/FCGR2B/RUNX1/IL6/VNN1/LGALS9/SFRP1	11
BP	GO:0072677	eosinophil migration	3/134	23/18903	0.000556017	0.00678341	0.00466233	CCL5/CCL13/DAPK2	3
BP	GO:0031667	response to nutrient levels	11/134	474/18903	0.000565603	0.00686328	0.00471722	SFRP2/SPP1/CCND1/FOLR2/HMOX1/ACACB/PDK2/KYNU/ACVR1C/SFRP1/ATP2B1	11
BP	GO:0031668	cellular response to extracellular stimulus	8/134	262/18903	0.000567352	0.00686328	0.00471722	SFRP2/FOLR2/PTPRC/HMOX1/PDK2/AIF1/SFRP1/ATP2B1	8
BP	GO:0006631	fatty acid metabolic process	10/134	400/18903	0.000571594	0.00688554	0.00473252	EDN1/HPGDS/ABHD5/ACACB/SLC27A2/FASN/PDK2/TBXAS1/HADH/ECHDC2	10
BP	GO:0014065	phosphatidylinositol 3-kinase signaling	6/134	145/18903	0.000589352	0.00706976	0.00485914	EDN1/IGF1/FN1/FCGR3A/IL18/CCL5	6
BP	GO:0038093	Fc receptor signaling pathway	4/134	55/18903	0.000622311	0.00740407	0.00508891	FCGR3A/PTPRC/FCGR1A/FCGR2B	4
BP	GO:0002440	production of molecular mediator of immune response	9/134	333/18903	0.000622386	0.00740407	0.00508891	IL18/HLA-DQA1/PTPRC/HMOX1/HLA-DPB1/FCGR2B/HLA-DPA1/HLA-DMB/IL6	9
BP	GO:1903902	positive regulation of viral life cycle	3/134	24/18903	0.000632165	0.00748933	0.00514752	KPNA2/CD209/LGALS9	3
BP	GO:1901654	response to ketone	7/134	205/18903	0.000654261	0.0077192	0.00530551	EDN1/CCL19/SGK1/SPP1/CCND1/SFRP1/ATP2B1	7
BP	GO:0032642	regulation of chemokine production	5/134	98/18903	0.000665551	0.00775664	0.00533124	IL18/HMOX1/AIF1/IL6/LGALS9	5
BP	GO:1990868	response to chemokine	5/134	98/18903	0.000665551	0.00775664	0.00533124	EDN1/CXCR4/CCL19/CCL5/CCL13	5
BP	GO:1990869	cellular response to chemokine	5/134	98/18903	0.000665551	0.00775664	0.00533124	EDN1/CXCR4/CCL19/CCL5/CCL13	5
BP	GO:0030101	natural killer cell activation	5/134	99/18903	0.000697013	0.00805781	0.00553824	FCGR3A/IL18/PTPRC/SLAMF7/TYROBP	5
BP	GO:0032602	chemokine production	5/134	99/18903	0.000697013	0.00805781	0.00553824	IL18/HMOX1/AIF1/IL6/LGALS9	5
BP	GO:0048545	response to steroid hormone	9/134	339/18903	0.000706754	0.00806665	0.00554432	EDN1/SGK1/SPP1/CCND1/IL1RN/AIF1/IL6/SFRP1/ATP2B1	9
BP	GO:0019722	calcium-mediated signaling	7/134	208/18903	0.000712818	0.00806665	0.00554432	EDN1/CXCR4/IGF1/FCGR3A/PTPRC/PDK2/TMEM100	7
BP	GO:0001911	negative regulation of leukocyte mediated cytotoxicity	3/134	25/18903	0.00071466	0.00806665	0.00554432	PTPRC/FCGR2B/LGALS9	3
BP	GO:0032816	positive regulation of natural killer cell activation	3/134	25/18903	0.00071466	0.00806665	0.00554432	FCGR3A/IL18/TYROBP	3
BP	GO:0046641	positive regulation of alpha-beta T cell proliferation	3/134	25/18903	0.00071466	0.00806665	0.00554432	IL18/PTPRC/LGALS9	3
BP	GO:0090023	positive regulation of neutrophil chemotaxis	3/134	25/18903	0.00071466	0.00806665	0.00554432	EDN1/CCL19/DAPK2	3
BP	GO:0044703	multi-organism reproductive process	7/134	209/18903	0.000733235	0.00824386	0.00566611	EDN1/SPP1/TIMP1/ACVR1C/ANGPT2/LGALS9/MMP9	7
BP	GO:0002768	immune response-regulating cell surface receptor signaling pathway	9/134	341/18903	0.00073687	0.00825237	0.00567196	PRKCB/FCGR3A/PTPRC/HLA-DPB1/IGHG3/FCGR1A/FCGR2B/TYROBP/IGHA1	9
BP	GO:0050732	negative regulation of peptidyl-tyrosine phosphorylation	4/134	58/18903	0.000761569	0.00849579	0.00583926	SAMSN1/SFRP2/PTPRC/SFRP1	4
BP	GO:0002438	acute inflammatory response to antigenic stimulus	3/134	26/18903	0.000803705	0.0088624	0.00609124	FCGR3A/FCGR1A/FCGR2B	3
BP	GO:1903306	negative regulation of regulated secretory pathway	3/134	26/18903	0.000803705	0.0088624	0.00609124	HMOX1/FCGR2B/LGALS9	3
BP	GO:2000050	regulation of non-canonical Wnt signaling pathway	3/134	26/18903	0.000803705	0.0088624	0.00609124	SFRP2/SFRP4/SFRP1	3
BP	GO:0007566	embryo implantation	4/134	59/18903	0.000812507	0.00892513	0.00613435	SPP1/TIMP1/ACVR1C/MMP9	4
BP	GO:0030098	lymphocyte differentiation	10/134	419/18903	0.000816137	0.00893078	0.00613824	CCL19/IL18/PTPRC/IL2RG/FCGR2B/RUNX1/IL6/VNN1/LGALS9/SFRP1	10
BP	GO:0032677	regulation of interleukin-8 production	5/134	103/18903	0.000834102	0.00904356	0.00621576	CHI3L1/PTPRC/IL6/LGALS9/SERPINE1	5
BP	GO:0050764	regulation of phagocytosis	5/134	103/18903	0.000834102	0.00904356	0.00621576	PTPRC/FCGR1A/IL2RG/FCGR2B/RAB31	5
BP	GO:2001236	regulation of extrinsic apoptotic signaling pathway	6/134	155/18903	0.000835907	0.00904356	0.00621576	IGF1/SFRP2/PTPRC/HMOX1/SERPINE1/SFRP1	6
BP	GO:0002711	positive regulation of T cell mediated immunity	4/134	60/18903	0.000865804	0.00922773	0.00634234	IL18/PTPRC/IL6/AZGP1	4
BP	GO:0033866	nucleoside bisphosphate biosynthetic process	4/134	60/18903	0.000865804	0.00922773	0.00634234	ACACB/PDK2/PPT1/ACSS2	4
BP	GO:0034030	ribonucleoside bisphosphate biosynthetic process	4/134	60/18903	0.000865804	0.00922773	0.00634234	ACACB/PDK2/PPT1/ACSS2	4
BP	GO:0034033	purine nucleoside bisphosphate biosynthetic process	4/134	60/18903	0.000865804	0.00922773	0.00634234	ACACB/PDK2/PPT1/ACSS2	4
BP	GO:0032637	interleukin-8 production	5/134	104/18903	0.000871308	0.009252	0.00635902	CHI3L1/PTPRC/IL6/LGALS9/SERPINE1	5
BP	GO:0034113	heterotypic cell-cell adhesion	4/134	61/18903	0.000921519	0.00974906	0.00670066	CD44/PKP2/PTPRC/IL1RN	4
BP	GO:0002573	myeloid leukocyte differentiation	7/134	218/18903	0.000938607	0.00985709	0.00677491	CCL19/C1QC/FASN/RUNX1/TYROBP/SFRP1/MMP9	7
BP	GO:0044706	multi-multicellular organism process	7/134	218/18903	0.000938607	0.00985709	0.00677491	EDN1/SPP1/TIMP1/ACVR1C/ANGPT2/LGALS9/MMP9	7
BP	GO:0030593	neutrophil chemotaxis	5/134	106/18903	0.000949411	0.00993417	0.00682788	EDN1/CCL19/CCL5/CCL13/DAPK2	5
BP	GO:0002377	immunoglobulin production	7/134	219/18903	0.000963969	0.0100498	0.00690737	HLA-DQA1/PTPRC/HLA-DPB1/FCGR2B/HLA-DPA1/HLA-DMB/IL6	7
BP	GO:0043506	regulation of JUN kinase activity	4/134	62/18903	0.000979712	0.0101402	0.00696949	EDN1/CCL19/SFRP2/SFRP1	4
BP	GO:0046888	negative regulation of hormone secretion	4/134	62/18903	0.000979712	0.0101402	0.00696949	EDN1/ACVR1C/HADH/SFRP1	4
BP	GO:0031342	negative regulation of cell killing	3/134	28/18903	0.00100224	0.010299	0.00707867	PTPRC/FCGR2B/LGALS9	3
BP	GO:0071624	positive regulation of granulocyte chemotaxis	3/134	28/18903	0.00100224	0.010299	0.00707867	EDN1/CCL19/DAPK2	3
BP	GO:0032731	positive regulation of interleukin-1 beta production	4/134	63/18903	0.00104044	0.0106155	0.00729615	CCL19/IL6/TYROBP/LGALS9	4
BP	GO:0032757	positive regulation of interleukin-8 production	4/134	63/18903	0.00104044	0.0106155	0.00729615	CHI3L1/IL6/LGALS9/SERPINE1	4
BP	GO:0048524	positive regulation of viral process	4/134	64/18903	0.00110377	0.0112216	0.00771278	KPNA2/CD209/CCL5/LGALS9	4
BP	GO:0090025	regulation of monocyte chemotaxis	3/134	29/18903	0.00111212	0.0112269	0.00771643	CCL5/AIF1/SERPINE1	3
BP	GO:0097421	liver regeneration	3/134	29/18903	0.00111212	0.0112269	0.00771643	CCND1/HMOX1/IL6	3
BP	GO:1904035	regulation of epithelial cell apoptotic process	5/134	110/18903	0.0011211	0.0112778	0.00775141	HMOX1/CD248/SFRP4/IL6/SERPINE1	5
BP	GO:0030072	peptide hormone secretion	7/134	225/18903	0.0011277	0.0113046	0.00776982	EDN1/IL1RN/CCL5/ACVR1C/IL6/HADH/SFRP1	7
BP	GO:0032611	interleukin-1 beta production	5/134	111/18903	0.00116739	0.0115247	0.00792104	IGF1/CCL19/IL6/TYROBP/LGALS9	5
BP	GO:0032651	regulation of interleukin-1 beta production	5/134	111/18903	0.00116739	0.0115247	0.00792104	IGF1/CCL19/IL6/TYROBP/LGALS9	5
BP	GO:0031100	animal organ regeneration	4/134	65/18903	0.00116975	0.0115247	0.00792104	CCND1/HMOX1/IL6/ANGPT2	4
BP	GO:0032613	interleukin-10 production	4/134	65/18903	0.00116975	0.0115247	0.00792104	FCGR2B/IL6/TYROBP/LGALS9	4
BP	GO:0032653	regulation of interleukin-10 production	4/134	65/18903	0.00116975	0.0115247	0.00792104	FCGR2B/IL6/TYROBP/LGALS9	4
BP	GO:0010631	epithelial cell migration	9/134	366/18903	0.00121016	0.0118819	0.00816661	EDN1/ANLN/GLIPR2/HMOX1/SRPX2/ANGPT2/FAP/CTSH/MMP9	9
BP	GO:0030217	T cell differentiation	8/134	296/18903	0.00124845	0.0121747	0.00836783	CCL19/IL18/PTPRC/IL2RG/RUNX1/IL6/VNN1/LGALS9	8
BP	GO:0048588	developmental cell growth	7/134	229/18903	0.00124847	0.0121747	0.00836783	EDN1/CXCR4/IGF1/ALCAM/FN1/NEDD4L/SPP1	7
BP	GO:0048639	positive regulation of developmental growth	6/134	168/18903	0.00126744	0.0122787	0.00843928	EDN1/CXCR4/IGF1/FN1/NEDD4L/ACACB	6
BP	GO:0002790	peptide secretion	7/134	230/18903	0.00128019	0.0122787	0.00843928	EDN1/IL1RN/CCL5/ACVR1C/IL6/HADH/SFRP1	7
BP	GO:0006887	exocytosis	9/134	369/18903	0.00128054	0.0122787	0.00843928	PRKCB/FCGR3A/HMOX1/CCL5/VAMP8/FCGR2B/SCIN/RAB31/LGALS9	9
BP	GO:0031589	cell-substrate adhesion	9/134	369/18903	0.00128054	0.0122787	0.00843928	CD44/FN1/PKP2/COL8A1/ANGPT2/EGFL6/PTPRO/SERPINE1/SFRP1	9
BP	GO:0090132	epithelium migration	9/134	369/18903	0.00128054	0.0122787	0.00843928	EDN1/ANLN/GLIPR2/HMOX1/SRPX2/ANGPT2/FAP/CTSH/MMP9	9
BP	GO:0042531	positive regulation of tyrosine phosphorylation of STAT protein	4/134	67/18903	0.00130992	0.0124406	0.00855057	IGF1/IL18/CCL5/IL6	4
BP	GO:1901224	positive regulation of NIK/NF-kappaB signaling	4/134	67/18903	0.00130992	0.0124406	0.00855057	EDN1/CCL19/IL18/LGALS9	4
BP	GO:0002062	chondrocyte differentiation	5/134	114/18903	0.00131479	0.0124406	0.00855057	SFRP2/COL11A1/SCIN/RUNX1/TGFBI	5
BP	GO:0002824	positive regulation of adaptive immune response based on somatic recombination of immune receptors built from immunoglobulin superfamily domains	5/134	114/18903	0.00131479	0.0124406	0.00855057	IL18/PTPRC/FCGR1A/IL6/AZGP1	5
BP	GO:0034694	response to prostaglandin	3/134	31/18903	0.00135402	0.0126862	0.00871937	EDN1/CCL19/SFRP1	3
BP	GO:0071295	cellular response to vitamin	3/134	31/18903	0.00135402	0.0126862	0.00871937	FOLR2/SFRP1/ATP2B1	3
BP	GO:1902042	negative regulation of extrinsic apoptotic signaling pathway via death domain receptors	3/134	31/18903	0.00135402	0.0126862	0.00871937	SFRP2/HMOX1/SERPINE1	3
BP	GO:0002683	negative regulation of immune system process	10/134	449/18903	0.00137326	0.0128246	0.0088145	SAMSN1/PTPRC/HMOX1/C1QC/FCGR2B/RUNX1/TYROBP/LGALS9/LGALS9C/SFRP1	10
BP	GO:0002704	negative regulation of leukocyte mediated immunity	4/134	68/18903	0.00138423	0.012885	0.00885602	PTPRC/HMOX1/FCGR2B/LGALS9	4
BP	GO:0090130	tissue migration	9/134	374/18903	0.00140518	0.0130377	0.00896098	EDN1/ANLN/GLIPR2/HMOX1/SRPX2/ANGPT2/FAP/CTSH/MMP9	9
BP	GO:0071356	cellular response to tumor necrosis factor	7/134	234/18903	0.00141343	0.013072	0.00898454	EDN1/CCL19/CHI3L1/CCDC3/CCL5/CCL13/SFRP1	7
BP	GO:0001516	prostaglandin biosynthetic process	3/134	32/18903	0.00148639	0.0135716	0.00932792	EDN1/HPGDS/TBXAS1	3
BP	GO:0010165	response to X-ray	3/134	32/18903	0.00148639	0.0135716	0.00932792	SFRP2/CCND1/SFRP1	3
BP	GO:0043304	regulation of mast cell degranulation	3/134	32/18903	0.00148639	0.0135716	0.00932792	HMOX1/VAMP8/LGALS9	3
BP	GO:0046457	prostanoid biosynthetic process	3/134	32/18903	0.00148639	0.0135716	0.00932792	EDN1/HPGDS/TBXAS1	3
BP	GO:0002294	CD4-positive, alpha-beta T cell differentiation involved in immune response	4/134	70/18903	0.00154158	0.0140308	0.00964354	CCL19/IL18/IL6/LGALS9	4
BP	GO:0044403	biological process involved in symbiotic interaction	8/134	307/18903	0.00157247	0.0142667	0.00980569	CXCR4/FN1/MRC1/CD209/CCL5/VAMP8/FASN/LGALS9	8
BP	GO:0002708	positive regulation of lymphocyte mediated immunity	5/134	119/18903	0.00159038	0.0142935	0.00982412	IL18/PTPRC/FCGR1A/IL6/AZGP1	5
BP	GO:0032609	interferon-gamma production	5/134	119/18903	0.00159038	0.0142935	0.00982412	IL18/HLA-DPB1/HLA-DPA1/LGALS9/LGALS9C	5
BP	GO:0032649	regulation of interferon-gamma production	5/134	119/18903	0.00159038	0.0142935	0.00982412	IL18/HLA-DPB1/HLA-DPA1/LGALS9/LGALS9C	5
BP	GO:0010634	positive regulation of epithelial cell migration	6/134	176/18903	0.00160701	0.0143934	0.0098928	EDN1/GLIPR2/HMOX1/SRPX2/CTSH/MMP9	6
BP	GO:0002287	alpha-beta T cell activation involved in immune response	4/134	71/18903	0.00162474	0.0143934	0.0098928	CCL19/IL18/IL6/LGALS9	4
BP	GO:0002293	alpha-beta T cell differentiation involved in immune response	4/134	71/18903	0.00162474	0.0143934	0.0098928	CCL19/IL18/IL6/LGALS9	4
BP	GO:0006084	acetyl-CoA metabolic process	3/134	33/18903	0.00162661	0.0143934	0.0098928	ACACB/PDK2/ACSS2	3
BP	GO:0071353	cellular response to interleukin-4	3/134	33/18903	0.00162661	0.0143934	0.0098928	MRC1/IL2RG/FASN	3
BP	GO:0002821	positive regulation of adaptive immune response	5/134	120/18903	0.00165023	0.0145576	0.0100056	IL18/PTPRC/FCGR1A/IL6/AZGP1	5
BP	GO:0048015	phosphatidylinositol-mediated signaling	6/134	178/18903	0.0017018	0.0149664	0.0102866	EDN1/IGF1/FN1/FCGR3A/IL18/CCL5	6
BP	GO:0035567	non-canonical Wnt signaling pathway	4/134	72/18903	0.00171097	0.0150011	0.0103104	SFRP2/SFRP4/CTHRC1/SFRP1	4
BP	GO:0046395	carboxylic acid catabolic process	7/134	243/18903	0.00175288	0.0153217	0.0105308	ALDH6A1/ACACB/SLC27A2/KYNU/HADH/ECHDC2/GPT2	7
BP	GO:0033006	regulation of mast cell activation involved in immune response	3/134	34/18903	0.00177483	0.0153319	0.0105378	HMOX1/VAMP8/LGALS9	3
BP	GO:0090022	regulation of neutrophil chemotaxis	3/134	34/18903	0.00177483	0.0153319	0.0105378	EDN1/CCL19/DAPK2	3
BP	GO:1902624	positive regulation of neutrophil migration	3/134	34/18903	0.00177483	0.0153319	0.0105378	EDN1/CCL19/DAPK2	3
BP	GO:0060485	mesenchyme development	8/134	313/18903	0.00177544	0.0153319	0.0105378	EDN1/IGF1/FN1/SFRP2/GLIPR2/IL6/TMEM100/SFRP1	8
BP	GO:0071677	positive regulation of mononuclear cell migration	4/134	73/18903	0.00180033	0.0155001	0.0106534	CCL5/AIF1/LGALS9/SERPINE1	4
BP	GO:0032732	positive regulation of interleukin-1 production	4/134	74/18903	0.00189287	0.0161996	0.0111342	CCL19/IL6/TYROBP/LGALS9	4
BP	GO:0042267	natural killer cell mediated cytotoxicity	4/134	74/18903	0.00189287	0.0161996	0.0111342	FCGR3A/IL18/SLAMF7/LGALS9	4
BP	GO:0048017	inositol lipid-mediated signaling	6/134	182/18903	0.00190406	0.0162468	0.0111666	EDN1/IGF1/FN1/FCGR3A/IL18/CCL5	6
BP	GO:0016054	organic acid catabolic process	7/134	247/18903	0.0019227	0.0163328	0.0112258	ALDH6A1/ACACB/SLC27A2/KYNU/HADH/ECHDC2/GPT2	7
BP	GO:0046676	negative regulation of insulin secretion	3/134	35/18903	0.00193123	0.0163328	0.0112258	ACVR1C/HADH/SFRP1	3
BP	GO:2000515	negative regulation of CD4-positive, alpha-beta T cell activation	3/134	35/18903	0.00193123	0.0163328	0.0112258	RUNX1/LGALS9/LGALS9C	3
BP	GO:0030073	insulin secretion	6/134	183/18903	0.00195735	0.0165051	0.0113442	IL1RN/CCL5/ACVR1C/IL6/HADH/SFRP1	6
BP	GO:0045669	positive regulation of osteoblast differentiation	4/134	75/18903	0.00198866	0.016671	0.0114582	IGF1/SFRP2/IL6/CTHRC1	4
BP	GO:2000242	negative regulation of reproductive process	4/134	75/18903	0.00198866	0.016671	0.0114582	IGF1/HPGDS/TIMP1/ACVR1C	4
BP	GO:0006635	fatty acid beta-oxidation	4/134	76/18903	0.00208776	0.0172675	0.0118682	ACACB/SLC27A2/HADH/ECHDC2	4
BP	GO:0060420	regulation of heart growth	4/134	76/18903	0.00208776	0.0172675	0.0118682	EDN1/IGF1/ACACB/RUNX1	4
BP	GO:0018149	peptide cross-linking	3/134	36/18903	0.00209595	0.0172675	0.0118682	FN1/BGN/F13A1	3
BP	GO:0033280	response to vitamin D	3/134	36/18903	0.00209595	0.0172675	0.0118682	SPP1/SFRP1/ATP2B1	3
BP	GO:0070670	response to interleukin-4	3/134	36/18903	0.00209595	0.0172675	0.0118682	MRC1/IL2RG/FASN	3
BP	GO:0086005	ventricular cardiac muscle cell action potential	3/134	36/18903	0.00209595	0.0172675	0.0118682	NEDD4L/GPD1L/PKP2	3
BP	GO:0001821	histamine secretion	2/134	10/18903	0.00216246	0.0173178	0.0119027	EDN1/VAMP8	2
BP	GO:0001915	negative regulation of T cell mediated cytotoxicity	2/134	10/18903	0.00216246	0.0173178	0.0119027	PTPRC/FCGR2B	2
BP	GO:0002291	T cell activation via T cell receptor contact with antigen bound to MHC molecule on antigen presenting cell	2/134	10/18903	0.00216246	0.0173178	0.0119027	HLA-DMB/LGALS9	2
BP	GO:0002361	CD4-positive, CD25-positive, alpha-beta regulatory T cell differentiation	2/134	10/18903	0.00216246	0.0173178	0.0119027	IL2RG/LGALS9	2
BP	GO:0032819	positive regulation of natural killer cell proliferation	2/134	10/18903	0.00216246	0.0173178	0.0119027	FCGR3A/IL18	2
BP	GO:0033007	negative regulation of mast cell activation involved in immune response	2/134	10/18903	0.00216246	0.0173178	0.0119027	HMOX1/LGALS9	2
BP	GO:0070099	regulation of chemokine-mediated signaling pathway	2/134	10/18903	0.00216246	0.0173178	0.0119027	EDN1/CCL5	2
BP	GO:0070294	renal sodium ion absorption	2/134	10/18903	0.00216246	0.0173178	0.0119027	EDN1/SGK1	2
BP	GO:2000271	positive regulation of fibroblast apoptotic process	2/134	10/18903	0.00216246	0.0173178	0.0119027	SFRP1/STK17B	2
BP	GO:2000659	regulation of interleukin-1-mediated signaling pathway	2/134	10/18903	0.00216246	0.0173178	0.0119027	IL1RN/IL6	2
BP	GO:0002228	natural killer cell mediated immunity	4/134	77/18903	0.00219021	0.0174426	0.0119885	FCGR3A/IL18/SLAMF7/LGALS9	4
BP	GO:0032729	positive regulation of interferon-gamma production	4/134	77/18903	0.00219021	0.0174426	0.0119885	IL18/HLA-DPB1/HLA-DPA1/LGALS9	4
BP	GO:1901214	regulation of neuron death	8/134	325/18903	0.00224336	0.0178164	0.0122454	CNTFR/CCND1/HMOX1/CCL5/C1QA/FCGR2B/PPT1/TYROBP	8
BP	GO:0034612	response to tumor necrosis factor	7/134	254/18903	0.00225033	0.0178223	0.0122495	EDN1/CCL19/CHI3L1/CCDC3/CCL5/CCL13/SFRP1	7
BP	GO:0002335	mature B cell differentiation	3/134	37/18903	0.00226916	0.017922	0.012318	IL2RG/FCGR2B/IL6	3
BP	GO:0007565	female pregnancy	6/134	189/18903	0.00230123	0.0181254	0.0124578	SPP1/TIMP1/ACVR1C/ANGPT2/LGALS9/MMP9	6
BP	GO:0032612	interleukin-1 production	5/134	130/18903	0.00234328	0.0182065	0.0125136	IGF1/CCL19/IL6/TYROBP/LGALS9	5
BP	GO:0032652	regulation of interleukin-1 production	5/134	130/18903	0.00234328	0.0182065	0.0125136	IGF1/CCL19/IL6/TYROBP/LGALS9	5
BP	GO:0050853	B cell receptor signaling pathway	5/134	130/18903	0.00234328	0.0182065	0.0125136	PRKCB/PTPRC/IGHG3/FCGR2B/IGHA1	5
BP	GO:0071621	granulocyte chemotaxis	5/134	130/18903	0.00234328	0.0182065	0.0125136	EDN1/CCL19/CCL5/CCL13/DAPK2	5
BP	GO:1990266	neutrophil migration	5/134	130/18903	0.00234328	0.0182065	0.0125136	EDN1/CCL19/CCL5/CCL13/DAPK2	5
BP	GO:0071496	cellular response to external stimulus	8/134	328/18903	0.00237426	0.0183973	0.0126447	SFRP2/FOLR2/PTPRC/HMOX1/PDK2/AIF1/SFRP1/ATP2B1	8
BP	GO:0002292	T cell differentiation involved in immune response	4/134	79/18903	0.00240542	0.0185386	0.0127418	CCL19/IL18/IL6/LGALS9	4
BP	GO:0002437	inflammatory response to antigenic stimulus	4/134	79/18903	0.00240542	0.0185386	0.0127418	FCGR3A/IL1RN/FCGR1A/FCGR2B	4
BP	GO:0030851	granulocyte differentiation	3/134	38/18903	0.00245098	0.0187887	0.0129137	C1QC/FASN/RUNX1	3
BP	GO:0045920	negative regulation of exocytosis	3/134	38/18903	0.00245098	0.0187887	0.0129137	HMOX1/FCGR2B/LGALS9	3
BP	GO:0006956	complement activation	5/134	132/18903	0.00250394	0.0191434	0.0131575	IGHG3/C1QA/C1QC/CFH/IGHA1	5
BP	GO:0014068	positive regulation of phosphatidylinositol 3-kinase signaling	4/134	80/18903	0.0025183	0.019202	0.0131978	IGF1/FN1/IL18/CCL5	4
BP	GO:0048638	regulation of developmental growth	8/134	332/18903	0.00255806	0.0194535	0.0133706	EDN1/CXCR4/IGF1/FN1/NEDD4L/SPP1/ACACB/RUNX1	8
BP	GO:0002604	regulation of dendritic cell antigen processing and presentation	2/134	11/18903	0.00263075	0.0196416	0.0134999	CCL19/FCGR2B	2
BP	GO:0033089	positive regulation of T cell differentiation in thymus	2/134	11/18903	0.00263075	0.0196416	0.0134999	IL2RG/VNN1	2
BP	GO:0051133	regulation of NK T cell activation	2/134	11/18903	0.00263075	0.0196416	0.0134999	IL18/HSPH1	2
BP	GO:0071492	cellular response to UV-A	2/134	11/18903	0.00263075	0.0196416	0.0134999	TIMP1/MMP9	2
BP	GO:0075733	intracellular transport of virus	2/134	11/18903	0.00263075	0.0196416	0.0134999	KPNA2/CD209	2
BP	GO:0090179	planar cell polarity pathway involved in neural tube closure	2/134	11/18903	0.00263075	0.0196416	0.0134999	SFRP2/SFRP1	2
BP	GO:0098883	synapse pruning	2/134	11/18903	0.00263075	0.0196416	0.0134999	C1QA/C1QC	2
BP	GO:0071634	regulation of transforming growth factor beta production	3/134	39/18903	0.00264158	0.0196712	0.0135203	FN1/TYROBP/LGALS9	3
BP	GO:0016042	lipid catabolic process	8/134	336/18903	0.00275284	0.0204088	0.0140272	SPP1/ABHD5/ACACB/SLC27A2/PPT1/CYP27A1/HADH/ECHDC2	8
BP	GO:0042509	regulation of tyrosine phosphorylation of STAT protein	4/134	82/18903	0.00275487	0.0204088	0.0140272	IGF1/IL18/CCL5/IL6	4
BP	GO:0090278	negative regulation of peptide hormone secretion	3/134	40/18903	0.00284109	0.0209933	0.014429	ACVR1C/HADH/SFRP1	3
BP	GO:0006790	sulfur compound metabolic process	8/134	338/18903	0.00285448	0.021038	0.0144597	PHGDH/HPGDS/BGN/ACACB/SLC19A2/PDK2/PPT1/ACSS2	8
BP	GO:1904019	epithelial cell apoptotic process	5/134	137/18903	0.00294043	0.0216159	0.0148569	HMOX1/CD248/SFRP4/IL6/SERPINE1	5
BP	GO:0030003	cellular cation homeostasis	10/134	499/18903	0.00296294	0.0217257	0.0149323	EDN1/PRKCB/CCL19/PTPRC/HMOX1/CCL5/SLC4A4/CCL13/PPT1/ATP2B1	10
BP	GO:0040013	negative regulation of locomotion	9/134	419/18903	0.00302618	0.022079	0.0151752	SFRP2/TIMP1/HMOX1/ACVR1C/AIF1/ANGPT2/PTPRO/SERPINE1/SFRP1	9
BP	GO:0001914	regulation of T cell mediated cytotoxicity	3/134	41/18903	0.00304963	0.022079	0.0151752	PTPRC/FCGR2B/AZGP1	3
BP	GO:0002792	negative regulation of peptide secretion	3/134	41/18903	0.00304963	0.022079	0.0151752	ACVR1C/HADH/SFRP1	3
BP	GO:0060421	positive regulation of heart growth	3/134	41/18903	0.00304963	0.022079	0.0151752	EDN1/IGF1/ACACB	3
BP	GO:2000008	regulation of protein localization to cell surface	3/134	41/18903	0.00304963	0.022079	0.0151752	NEDD4L/GPD1L/TYROBP	3
BP	GO:0045860	positive regulation of protein kinase activity	9/134	420/18903	0.00307425	0.0222012	0.0152592	EDN1/IGF1/CCL19/CHI3L1/IL18/CCND1/PTPRC/CCL5/FCGR1A	9
BP	GO:0008625	extrinsic apoptotic signaling pathway via death domain receptors	4/134	85/18903	0.00313761	0.0224102	0.0154028	SFRP2/HMOX1/SERPINE1/SFRP1	4
BP	GO:0032817	regulation of natural killer cell proliferation	2/134	12/18903	0.00314228	0.0224102	0.0154028	FCGR3A/IL18	2
BP	GO:0071635	negative regulation of transforming growth factor beta production	2/134	12/18903	0.00314228	0.0224102	0.0154028	FN1/TYROBP	2
BP	GO:0090178	regulation of establishment of planar polarity involved in neural tube closure	2/134	12/18903	0.00314228	0.0224102	0.0154028	SFRP2/SFRP1	2
BP	GO:1904338	regulation of dopaminergic neuron differentiation	2/134	12/18903	0.00314228	0.0224102	0.0154028	SFRP2/SFRP1	2
BP	GO:0032814	regulation of natural killer cell activation	3/134	42/18903	0.00326735	0.0231685	0.015924	FCGR3A/IL18/TYROBP	3
BP	GO:0071604	transforming growth factor beta production	3/134	42/18903	0.00326735	0.0231685	0.015924	FN1/TYROBP/LGALS9	3
BP	GO:0007260	tyrosine phosphorylation of STAT protein	4/134	86/18903	0.00327285	0.0231685	0.015924	IGF1/IL18/CCL5/IL6	4
BP	GO:0045667	regulation of osteoblast differentiation	5/134	141/18903	0.00332728	0.0234381	0.0161093	IGF1/SFRP2/IL6/CTHRC1/SFRP1	5
BP	GO:0090090	negative regulation of canonical Wnt signaling pathway	5/134	141/18903	0.00332728	0.0234381	0.0161093	SFRP2/SFRP4/PTPRO/CTHRC1/SFRP1	5
BP	GO:0010660	regulation of muscle cell apoptotic process	4/134	87/18903	0.00341201	0.0237433	0.016319	EDN1/IGF1/SFRP2/HMOX1	4
BP	GO:0014910	regulation of smooth muscle cell migration	4/134	87/18903	0.00341201	0.0237433	0.016319	IGF1/CCL5/AIF1/SERPINE1	4
BP	GO:0019915	lipid storage	4/134	87/18903	0.00341201	0.0237433	0.016319	ABHD5/ACACB/ACVR1C/IL6	4
BP	GO:0048145	regulation of fibroblast proliferation	4/134	87/18903	0.00341201	0.0237433	0.016319	IGF1/FN1/CD248/SFRP1	4
BP	GO:0050672	negative regulation of lymphocyte proliferation	4/134	87/18903	0.00341201	0.0237433	0.016319	FCGR2B/TYROBP/LGALS9/LGALS9C	4
BP	GO:0038061	NIK/NF-kappaB signaling	5/134	142/18903	0.00342946	0.0238069	0.0163628	EDN1/CCL19/CHI3L1/IL18/LGALS9	5
BP	GO:0043281	regulation of cysteine-type endopeptidase activity involved in apoptotic process	6/134	205/18903	0.00344113	0.0238302	0.0163788	CD44/SFRP2/ACVR1C/LGALS9/CTSH/MMP9	6
BP	GO:0032945	negative regulation of mononuclear cell proliferation	4/134	88/18903	0.00355514	0.0245604	0.0168807	FCGR2B/TYROBP/LGALS9/LGALS9C	4
BP	GO:0003096	renal sodium ion transport	2/134	13/18903	0.00369641	0.0249166	0.0171255	EDN1/SGK1	2
BP	GO:0051132	NK T cell activation	2/134	13/18903	0.00369641	0.0249166	0.0171255	IL18/HSPH1	2
BP	GO:0051608	histamine transport	2/134	13/18903	0.00369641	0.0249166	0.0171255	EDN1/VAMP8	2
BP	GO:0071481	cellular response to X-ray	2/134	13/18903	0.00369641	0.0249166	0.0171255	SFRP2/SFRP1	2
BP	GO:0097048	dendritic cell apoptotic process	2/134	13/18903	0.00369641	0.0249166	0.0171255	CCL19/LGALS9	2
BP	GO:2000562	negative regulation of CD4-positive, alpha-beta T cell proliferation	2/134	13/18903	0.00369641	0.0249166	0.0171255	LGALS9/LGALS9C	2
BP	GO:2000668	regulation of dendritic cell apoptotic process	2/134	13/18903	0.00369641	0.0249166	0.0171255	CCL19/LGALS9	2
BP	GO:2001198	regulation of dendritic cell differentiation	2/134	13/18903	0.00369641	0.0249166	0.0171255	FCGR2B/LGALS9	2
BP	GO:0009410	response to xenobiotic stimulus	9/134	432/18903	0.00369953	0.0249166	0.0171255	EDN1/CXCR4/SFRP2/CCND1/HMOX1/ACACB/ABCC3/HADH/SFRP1	9
BP	GO:0046849	bone remodeling	4/134	89/18903	0.0037023	0.0249166	0.0171255	SPP1/IL6/CTHRC1/SFRP1	4
BP	GO:0048678	response to axon injury	4/134	89/18903	0.0037023	0.0249166	0.0171255	SPP1/AIF1/TYROBP/TNC	4
BP	GO:0014911	positive regulation of smooth muscle cell migration	3/134	44/18903	0.00373081	0.0250497	0.017217	IGF1/CCL5/AIF1	3
BP	GO:1903305	regulation of regulated secretory pathway	5/134	145/18903	0.00374952	0.0251165	0.0172629	PRKCB/HMOX1/VAMP8/FCGR2B/LGALS9	5
BP	GO:0030100	regulation of endocytosis	6/134	209/18903	0.00378222	0.0252765	0.0173729	CCL19/NEDD4L/SFRP4/PPT1/RAB31/SERPINE1	6
BP	GO:0010712	regulation of collagen metabolic process	3/134	45/18903	0.00397678	0.0263922	0.0181397	RUNX1/IL6/FAP	3
BP	GO:0033003	regulation of mast cell activation	3/134	45/18903	0.00397678	0.0263922	0.0181397	HMOX1/VAMP8/LGALS9	3
BP	GO:0046636	negative regulation of alpha-beta T cell activation	3/134	45/18903	0.00397678	0.0263922	0.0181397	RUNX1/LGALS9/LGALS9C	3
BP	GO:0006874	cellular calcium ion homeostasis	7/134	284/18903	0.00416801	0.0275315	0.0189228	EDN1/PRKCB/CCL19/PTPRC/CCL5/CCL13/ATP2B1	7
BP	GO:0010657	muscle cell apoptotic process	4/134	92/18903	0.00416848	0.0275315	0.0189228	EDN1/IGF1/SFRP2/HMOX1	4
BP	GO:0002237	response to molecule of bacterial origin	8/134	360/18903	0.00417726	0.0275315	0.0189228	EDN1/IL18/MRC1/CCL5/FCGR2B/IL6/LGALS9/SERPINE1	8
BP	GO:0050796	regulation of insulin secretion	5/134	149/18903	0.00420888	0.0276763	0.0190223	CCL5/ACVR1C/IL6/HADH/SFRP1	5
BP	GO:0002920	regulation of humoral immune response	3/134	46/18903	0.00423241	0.0277039	0.0190413	PTPRC/FCGR2B/CFH	3
BP	GO:0046006	regulation of activated T cell proliferation	3/134	46/18903	0.00423241	0.0277039	0.0190413	IGF1/IL18/LGALS9	3
BP	GO:0032736	positive regulation of interleukin-13 production	2/134	14/18903	0.00429252	0.0278431	0.0191369	IL18/LGALS9	2
BP	GO:0033004	negative regulation of mast cell activation	2/134	14/18903	0.00429252	0.0278431	0.0191369	HMOX1/LGALS9	2
BP	GO:0061043	regulation of vascular wound healing	2/134	14/18903	0.00429252	0.0278431	0.0191369	CXCR4/SERPINE1	2
BP	GO:0072531	pyrimidine-containing compound transmembrane transport	2/134	14/18903	0.00429252	0.0278431	0.0191369	AQP9/SLC19A2	2
BP	GO:1904705	regulation of vascular associated smooth muscle cell proliferation	4/134	93/18903	0.00433228	0.0280376	0.0192706	EDN1/IGF1/HMOX1/MMP9	4
BP	GO:0046718	viral entry into host cell	5/134	151/18903	0.00445303	0.0286724	0.0197069	CXCR4/MRC1/CD209/VAMP8/LGALS9	5
BP	GO:0034599	cellular response to oxidative stress	7/134	288/18903	0.00449614	0.0286724	0.0197069	EDN1/HMOX1/PDK2/AIF1/IL6/VNN1/MMP9	7
BP	GO:0097028	dendritic cell differentiation	3/134	47/18903	0.0044978	0.0286724	0.0197069	CCL19/FCGR2B/LGALS9	3
BP	GO:1902622	regulation of neutrophil migration	3/134	47/18903	0.0044978	0.0286724	0.0197069	EDN1/CCL19/DAPK2	3
BP	GO:0006637	acyl-CoA metabolic process	4/134	94/18903	0.00450037	0.0286724	0.0197069	ACACB/PDK2/PPT1/ACSS2	4
BP	GO:0035383	thioester metabolic process	4/134	94/18903	0.00450037	0.0286724	0.0197069	ACACB/PDK2/PPT1/ACSS2	4
BP	GO:1903035	negative regulation of response to wounding	4/134	94/18903	0.00450037	0.0286724	0.0197069	EDN1/SPP1/FAP/SERPINE1	4
BP	GO:0030183	B cell differentiation	5/134	152/18903	0.00457882	0.0290578	0.0199718	PTPRC/IL2RG/FCGR2B/IL6/SFRP1	5
BP	GO:0043270	positive regulation of ion transport	7/134	289/18903	0.00458115	0.0290578	0.0199718	EDN1/GPD1L/PKP2/CCL5/VAMP8/CTSS/ATP2B1	7
BP	GO:0043491	protein kinase B signaling	6/134	218/18903	0.00464086	0.0293716	0.0201875	IGF1/CCL19/CHI3L1/IL18/CCL5/TMEM100	6
BP	GO:0014909	smooth muscle cell migration	4/134	95/18903	0.00467281	0.0293792	0.0201927	IGF1/CCL5/AIF1/SERPINE1	4
BP	GO:0034109	homotypic cell-cell adhesion	4/134	95/18903	0.00467281	0.0293792	0.0201927	FN1/PKP2/CCL5/IL6	4
BP	GO:1990874	vascular associated smooth muscle cell proliferation	4/134	95/18903	0.00467281	0.0293792	0.0201927	EDN1/IGF1/HMOX1/MMP9	4
BP	GO:0030336	negative regulation of cell migration	8/134	368/18903	0.00476072	0.0297486	0.0204466	SFRP2/TIMP1/HMOX1/ACVR1C/AIF1/ANGPT2/SERPINE1/SFRP1	8
BP	GO:0070997	neuron death	8/134	368/18903	0.00476072	0.0297486	0.0204466	CNTFR/CCND1/HMOX1/CCL5/C1QA/FCGR2B/PPT1/TYROBP	8
BP	GO:0002673	regulation of acute inflammatory response	3/134	48/18903	0.00477306	0.0297486	0.0204466	FCGR1A/FCGR2B/IL6	3
BP	GO:0046850	regulation of bone remodeling	3/134	48/18903	0.00477306	0.0297486	0.0204466	SPP1/IL6/SFRP1	3
BP	GO:0050729	positive regulation of inflammatory response	5/134	154/18903	0.00483796	0.0299653	0.0205955	IL18/FCGR1A/VAMP8/IL6/SERPINE1	5
BP	GO:0010632	regulation of epithelial cell migration	7/134	292/18903	0.00484346	0.0299653	0.0205955	EDN1/GLIPR2/HMOX1/SRPX2/ANGPT2/CTSH/MMP9	7
BP	GO:0002275	myeloid cell activation involved in immune response	4/134	96/18903	0.00484963	0.0299653	0.0205955	HMOX1/VAMP8/TYROBP/LGALS9	4
BP	GO:0070664	negative regulation of leukocyte proliferation	4/134	96/18903	0.00484963	0.0299653	0.0205955	FCGR2B/TYROBP/LGALS9/LGALS9C	4
BP	GO:0001787	natural killer cell proliferation	2/134	15/18903	0.00493	0.0300091	0.0206257	FCGR3A/IL18	2
BP	GO:0002468	dendritic cell antigen processing and presentation	2/134	15/18903	0.00493	0.0300091	0.0206257	CCL19/FCGR2B	2
BP	GO:0002864	regulation of acute inflammatory response to antigenic stimulus	2/134	15/18903	0.00493	0.0300091	0.0206257	FCGR1A/FCGR2B	2
BP	GO:0014029	neural crest formation	2/134	15/18903	0.00493	0.0300091	0.0206257	EDN1/SFRP1	2
BP	GO:0034392	negative regulation of smooth muscle cell apoptotic process	2/134	15/18903	0.00493	0.0300091	0.0206257	EDN1/IGF1	2
BP	GO:0060026	convergent extension	2/134	15/18903	0.00493	0.0300091	0.0206257	SFRP2/SFRP1	2
BP	GO:0070234	positive regulation of T cell apoptotic process	2/134	15/18903	0.00493	0.0300091	0.0206257	CCL5/LGALS9	2
BP	GO:0050871	positive regulation of B cell activation	5/134	155/18903	0.00497136	0.0301968	0.0207547	PTPRC/IGHG3/IL2RG/IL6/IGHA1	5
BP	GO:0033628	regulation of cell adhesion mediated by integrin	3/134	49/18903	0.00505829	0.0305736	0.0210136	SFRP2/CCL5/SERPINE1	3
BP	GO:0050798	activated T cell proliferation	3/134	49/18903	0.00505829	0.0305736	0.0210136	IGF1/IL18/LGALS9	3
BP	GO:0044242	cellular lipid catabolic process	6/134	222/18903	0.00506538	0.0305736	0.0210136	ABHD5/ACACB/SLC27A2/PPT1/HADH/ECHDC2	6
BP	GO:0008643	carbohydrate transport	5/134	156/18903	0.00510735	0.0307622	0.0211432	EDN1/IGF1/AQP9/PRKCB/SLC37A2	5
BP	GO:0003012	muscle system process	9/134	455/18903	0.00517442	0.0311008	0.021376	EDN1/CXCR4/IGF1/NEDD4L/GPD1L/PKP2/HMOX1/AIF1/ATP2B1	9
BP	GO:0097191	extrinsic apoptotic signaling pathway	6/134	224/18903	0.00528804	0.0317009	0.0217885	IGF1/SFRP2/PTPRC/HMOX1/SERPINE1/SFRP1	6
BP	GO:0006692	prostanoid metabolic process	3/134	50/18903	0.0053536	0.0317009	0.0217885	EDN1/HPGDS/TBXAS1	3
BP	GO:0006693	prostaglandin metabolic process	3/134	50/18903	0.0053536	0.0317009	0.0217885	EDN1/HPGDS/TBXAS1	3
BP	GO:0030195	negative regulation of blood coagulation	3/134	50/18903	0.0053536	0.0317009	0.0217885	EDN1/FAP/SERPINE1	3
BP	GO:1904707	positive regulation of vascular associated smooth muscle cell proliferation	3/134	50/18903	0.0053536	0.0317009	0.0217885	EDN1/IGF1/MMP9	3
BP	GO:0044409	entry into host	5/134	158/18903	0.00538722	0.0317009	0.0217885	CXCR4/MRC1/CD209/VAMP8/LGALS9	5
BP	GO:0097530	granulocyte migration	5/134	158/18903	0.00538722	0.0317009	0.0217885	EDN1/CCL19/CCL5/CCL13/DAPK2	5
BP	GO:0097193	intrinsic apoptotic signaling pathway	7/134	298/18903	0.00540193	0.0317009	0.0217885	CD44/SFRP2/HMOX1/PDK2/DAPK2/VNN1/MMP9	7
BP	GO:0007596	blood coagulation	6/134	225/18903	0.00540202	0.0317009	0.0217885	EDN1/FN1/F13A1/IL6/FAP/SERPINE1	6
BP	GO:0006885	regulation of pH	4/134	99/18903	0.00540696	0.0317009	0.0217885	EDN1/SLC4A4/PDK2/PPT1	4
BP	GO:0032755	positive regulation of interleukin-6 production	4/134	99/18903	0.00540696	0.0317009	0.0217885	AIF1/IL6/TYROBP/LGALS9	4
BP	GO:2001237	negative regulation of extrinsic apoptotic signaling pathway	4/134	99/18903	0.00540696	0.0317009	0.0217885	IGF1/SFRP2/HMOX1/SERPINE1	4
BP	GO:0052547	regulation of peptidase activity	9/134	459/18903	0.00547195	0.0320165	0.0220054	CD44/FN1/SFRP2/TIMP1/ACVR1C/LGALS9/SERPINE1/CTSH/MMP9	9
BP	GO:0010715	regulation of extracellular matrix disassembly	2/134	16/18903	0.00560824	0.032417	0.0222806	IL6/FAP	2
BP	GO:0030852	regulation of granulocyte differentiation	2/134	16/18903	0.00560824	0.032417	0.0222806	C1QC/RUNX1	2
BP	GO:0034112	positive regulation of homotypic cell-cell adhesion	2/134	16/18903	0.00560824	0.032417	0.0222806	CCL5/IL6	2
BP	GO:0043508	negative regulation of JUN kinase activity	2/134	16/18903	0.00560824	0.032417	0.0222806	SFRP2/SFRP1	2
BP	GO:0046642	negative regulation of alpha-beta T cell proliferation	2/134	16/18903	0.00560824	0.032417	0.0222806	LGALS9/LGALS9C	2
BP	GO:2000095	regulation of Wnt signaling pathway, planar cell polarity pathway	2/134	16/18903	0.00560824	0.032417	0.0222806	SFRP2/SFRP1	2
BP	GO:1900047	negative regulation of hemostasis	3/134	51/18903	0.00565907	0.032645	0.0224373	EDN1/FAP/SERPINE1	3
BP	GO:0009062	fatty acid catabolic process	4/134	101/18903	0.00580138	0.0333987	0.0229554	ACACB/SLC27A2/HADH/ECHDC2	4
BP	GO:0006636	unsaturated fatty acid biosynthetic process	3/134	52/18903	0.0059748	0.0341483	0.0234706	EDN1/HPGDS/TBXAS1	3
BP	GO:0043303	mast cell degranulation	3/134	52/18903	0.0059748	0.0341483	0.0234706	HMOX1/VAMP8/LGALS9	3
BP	GO:0046622	positive regulation of organ growth	3/134	52/18903	0.0059748	0.0341483	0.0234706	EDN1/IGF1/ACACB	3
BP	GO:0050792	regulation of viral process	5/134	162/18903	0.00597923	0.0341483	0.0234706	CXCR4/KPNA2/CD209/CCL5/LGALS9	5
BP	GO:0050817	coagulation	6/134	230/18903	0.00599913	0.0341628	0.0234805	EDN1/FN1/F13A1/IL6/FAP/SERPINE1	6
BP	GO:0060419	heart growth	4/134	102/18903	0.00600559	0.0341628	0.0234805	EDN1/IGF1/ACACB/RUNX1	4
BP	GO:2000146	negative regulation of cell motility	8/134	383/18903	0.00602156	0.0341858	0.0234963	SFRP2/TIMP1/HMOX1/ACVR1C/AIF1/ANGPT2/SERPINE1/SFRP1	8
BP	GO:0007599	hemostasis	6/134	231/18903	0.0061241	0.0346992	0.0238492	EDN1/FN1/F13A1/IL6/FAP/SERPINE1	6
BP	GO:0044282	small molecule catabolic process	8/134	385/18903	0.00620722	0.0348927	0.0239822	ALDH6A1/ACACB/SLC27A2/KYNU/CYP27A1/HADH/ECHDC2/GPT2	8
BP	GO:0046620	regulation of organ growth	4/134	103/18903	0.00621454	0.0348927	0.0239822	EDN1/IGF1/ACACB/RUNX1	4
BP	GO:0048144	fibroblast proliferation	4/134	103/18903	0.00621454	0.0348927	0.0239822	IGF1/FN1/CD248/SFRP1	4
BP	GO:0006633	fatty acid biosynthetic process	5/134	164/18903	0.00629179	0.0348927	0.0239822	EDN1/HPGDS/ACACB/FASN/TBXAS1	5
BP	GO:0030856	regulation of epithelial cell differentiation	5/134	164/18903	0.00629179	0.0348927	0.0239822	CCND1/SFRP4/TMEM100/SERPINE1/MMP9	5
BP	GO:0048146	positive regulation of fibroblast proliferation	3/134	53/18903	0.00630087	0.0348927	0.0239822	IGF1/FN1/CD248	3
BP	GO:0060071	Wnt signaling pathway, planar cell polarity pathway	3/134	53/18903	0.00630087	0.0348927	0.0239822	SFRP2/CTHRC1/SFRP1	3
BP	GO:0051412	response to corticosterone	2/134	17/18903	0.00632664	0.0348927	0.0239822	CCND1/ATP2B1	2
BP	GO:0072378	blood coagulation, fibrin clot formation	2/134	17/18903	0.00632664	0.0348927	0.0239822	FN1/F13A1	2
BP	GO:0090594	inflammatory response to wounding	2/134	17/18903	0.00632664	0.0348927	0.0239822	TIMP1/HMOX1	2
BP	GO:1901163	regulation of trophoblast cell migration	2/134	17/18903	0.00632664	0.0348927	0.0239822	TIMP1/ACVR1C	2
BP	GO:1904948	midbrain dopaminergic neuron differentiation	2/134	17/18903	0.00632664	0.0348927	0.0239822	SFRP2/SFRP1	2
BP	GO:2001267	regulation of cysteine-type endopeptidase activity involved in apoptotic signaling pathway	2/134	17/18903	0.00632664	0.0348927	0.0239822	LGALS9/MMP9	2
BP	GO:0031349	positive regulation of defense response	7/134	307/18903	0.00632864	0.0348927	0.0239822	IL18/CCL5/FCGR1A/VAMP8/IL6/TYROBP/SERPINE1	7
BP	GO:2001234	negative regulation of apoptotic signaling pathway	6/134	233/18903	0.00637974	0.0351069	0.0241295	CD44/IGF1/SFRP2/HMOX1/SERPINE1/MMP9	6
BP	GO:0071219	cellular response to molecule of bacterial origin	6/134	234/18903	0.00651043	0.0357575	0.0245766	IL18/MRC1/CCL5/FCGR2B/IL6/SERPINE1	6
BP	GO:0055074	calcium ion homeostasis	7/134	309/18903	0.00654976	0.0359047	0.0246778	EDN1/PRKCB/CCL19/PTPRC/CCL5/CCL13/ATP2B1	7
BP	GO:0002279	mast cell activation involved in immune response	3/134	54/18903	0.00663738	0.0360236	0.0247595	HMOX1/VAMP8/LGALS9	3
BP	GO:0010883	regulation of lipid storage	3/134	54/18903	0.00663738	0.0360236	0.0247595	ABHD5/ACACB/IL6	3
BP	GO:0050819	negative regulation of coagulation	3/134	54/18903	0.00663738	0.0360236	0.0247595	EDN1/FAP/SERPINE1	3
BP	GO:0086002	cardiac muscle cell action potential involved in contraction	3/134	54/18903	0.00663738	0.0360236	0.0247595	NEDD4L/GPD1L/PKP2	3
BP	GO:2000116	regulation of cysteine-type endopeptidase activity	6/134	235/18903	0.00664306	0.0360236	0.0247595	CD44/SFRP2/ACVR1C/LGALS9/CTSH/MMP9	6
BP	GO:1901655	cellular response to ketone	4/134	105/18903	0.00664683	0.0360236	0.0247595	SGK1/SPP1/SFRP1/ATP2B1	4
BP	GO:0006958	complement activation, classical pathway	4/134	106/18903	0.00687026	0.0371427	0.0255286	IGHG3/C1QA/C1QC/IGHA1	4
BP	GO:0002429	immune response-activating cell surface receptor signaling pathway	7/134	312/18903	0.00689219	0.0371427	0.0255286	PRKCB/PTPRC/HLA-DPB1/IGHG3/FCGR2B/TYROBP/IGHA1	7
BP	GO:0002757	immune response-activating signal transduction	7/134	312/18903	0.00689219	0.0371427	0.0255286	PRKCB/PTPRC/HLA-DPB1/IGHG3/FCGR2B/TYROBP/IGHA1	7
BP	GO:0002448	mast cell mediated immunity	3/134	55/18903	0.00698441	0.0372742	0.025619	HMOX1/VAMP8/LGALS9	3
BP	GO:1904645	response to amyloid-beta	3/134	55/18903	0.00698441	0.0372742	0.025619	IGF1/FCGR2B/MMP9	3
BP	GO:0002830	positive regulation of type 2 immune response	2/134	18/18903	0.0070846	0.0372742	0.025619	IL18/IL6	2
BP	GO:0006085	acetyl-CoA biosynthetic process	2/134	18/18903	0.0070846	0.0372742	0.025619	PDK2/ACSS2	2
BP	GO:0010755	regulation of plasminogen activation	2/134	18/18903	0.0070846	0.0372742	0.025619	RUNX1/SERPINE1	2
BP	GO:0046851	negative regulation of bone remodeling	2/134	18/18903	0.0070846	0.0372742	0.025619	IL6/SFRP1	2
BP	GO:0051917	regulation of fibrinolysis	2/134	18/18903	0.0070846	0.0372742	0.025619	FAP/SERPINE1	2
BP	GO:0061450	trophoblast cell migration	2/134	18/18903	0.0070846	0.0372742	0.025619	TIMP1/ACVR1C	2
BP	GO:0070230	positive regulation of lymphocyte apoptotic process	2/134	18/18903	0.0070846	0.0372742	0.025619	CCL5/LGALS9	2
BP	GO:0097067	cellular response to thyroid hormone stimulus	2/134	18/18903	0.0070846	0.0372742	0.025619	CTSS/CTSH	2
BP	GO:0150078	positive regulation of neuroinflammatory response	2/134	18/18903	0.0070846	0.0372742	0.025619	IL18/IL6	2
BP	GO:0150079	negative regulation of neuroinflammatory response	2/134	18/18903	0.0070846	0.0372742	0.025619	IGF1/PTPRC	2
BP	GO:0010717	regulation of epithelial to mesenchymal transition	4/134	107/18903	0.0070986	0.0372742	0.025619	SFRP2/GLIPR2/IL6/SFRP1	4
BP	GO:0010906	regulation of glucose metabolic process	4/134	107/18903	0.0070986	0.0372742	0.025619	IGF1/ACACB/PDK2/NLN	4
BP	GO:0019932	second-messenger-mediated signaling	7/134	314/18903	0.00712776	0.0373589	0.0256772	EDN1/CXCR4/IGF1/FCGR3A/PTPRC/PDK2/TMEM100	7
BP	GO:0014812	muscle cell migration	4/134	108/18903	0.00733191	0.0382025	0.0262571	IGF1/CCL5/AIF1/SERPINE1	4
BP	GO:0034308	primary alcohol metabolic process	4/134	108/18903	0.00733191	0.0382025	0.0262571	IGF1/DHRS9/ACSS2/ADH1B	4
BP	GO:1902106	negative regulation of leukocyte differentiation	4/134	108/18903	0.00733191	0.0382025	0.0262571	C1QC/FCGR2B/RUNX1/SFRP1	4
BP	GO:0002707	negative regulation of lymphocyte mediated immunity	3/134	56/18903	0.00734202	0.0382025	0.0262571	PTPRC/FCGR2B/LGALS9	3
BP	GO:0010876	lipid localization	9/134	483/18903	0.00754583	0.0391918	0.0269371	EDN1/AQP9/SPP1/ABHD5/ACACB/SLC27A2/ABCC3/ACVR1C/IL6	9
BP	GO:0007259	receptor signaling pathway via JAK-STAT	5/134	172/18903	0.00765728	0.0394846	0.0271383	IGF1/IL18/PTPRC/CCL5/IL6	5
BP	GO:1903034	regulation of response to wounding	5/134	172/18903	0.00765728	0.0394846	0.0271383	EDN1/CXCR4/SPP1/FAP/SERPINE1	5
BP	GO:1990138	neuron projection extension	5/134	172/18903	0.00765728	0.0394846	0.0271383	EDN1/CXCR4/ALCAM/FN1/NEDD4L	5
BP	GO:2001242	regulation of intrinsic apoptotic signaling pathway	5/134	172/18903	0.00765728	0.0394846	0.0271383	CD44/SFRP2/DAPK2/VNN1/MMP9	5
BP	GO:0090175	regulation of establishment of planar polarity	3/134	57/18903	0.00771031	0.0396155	0.0272282	SFRP2/CTHRC1/SFRP1	3
BP	GO:1903053	regulation of extracellular matrix organization	3/134	57/18903	0.00771031	0.0396155	0.0272282	RUNX1/IL6/FAP	3
BP	GO:0019058	viral life cycle	7/134	319/18903	0.00774284	0.0397115	0.0272942	CXCR4/KPNA2/MRC1/CD209/CCL5/VAMP8/LGALS9	7
BP	GO:0019395	fatty acid oxidation	4/134	110/18903	0.00781359	0.0399936	0.0274881	ACACB/SLC27A2/HADH/ECHDC2	4
BP	GO:0002544	chronic inflammatory response	2/134	19/18903	0.00788154	0.0399936	0.0274881	CCL5/VNN1	2
BP	GO:0002923	regulation of humoral immune response mediated by circulating immunoglobulin	2/134	19/18903	0.00788154	0.0399936	0.0274881	PTPRC/FCGR2B	2
BP	GO:0030889	negative regulation of B cell proliferation	2/134	19/18903	0.00788154	0.0399936	0.0274881	FCGR2B/TYROBP	2
BP	GO:0035743	CD4-positive, alpha-beta T cell cytokine production	2/134	19/18903	0.00788154	0.0399936	0.0274881	IL18/IL6	2
BP	GO:0043031	negative regulation of macrophage activation	2/134	19/18903	0.00788154	0.0399936	0.0274881	PTPRC/FCGR2B	2
BP	GO:0045444	fat cell differentiation	6/134	244/18903	0.0079266	0.0401512	0.0275964	SFRP2/ALDH6A1/CCND1/CCDC3/IL6/SFRP1	6
BP	GO:0030178	negative regulation of Wnt signaling pathway	5/134	174/18903	0.00802849	0.0405955	0.0279018	SFRP2/SFRP4/PTPRO/CTHRC1/SFRP1	5
BP	GO:0014066	regulation of phosphatidylinositol 3-kinase signaling	4/134	111/18903	0.00806204	0.0406219	0.02792	IGF1/FN1/IL18/CCL5	4
BP	GO:1901222	regulation of NIK/NF-kappaB signaling	4/134	111/18903	0.00806204	0.0406219	0.02792	EDN1/CCL19/IL18/LGALS9	4
BP	GO:0033619	membrane protein proteolysis	3/134	58/18903	0.00808933	0.0406879	0.0279653	MMP7/TIMP1/CTSH	3
BP	GO:0072503	cellular divalent inorganic cation homeostasis	7/134	323/18903	0.00826253	0.0414863	0.0285141	EDN1/PRKCB/CCL19/PTPRC/CCL5/CCL13/ATP2B1	7
BP	GO:0048259	regulation of receptor-mediated endocytosis	4/134	112/18903	0.00831563	0.0416799	0.0286472	CCL19/SFRP4/PPT1/SERPINE1	4
BP	GO:0001912	positive regulation of leukocyte mediated cytotoxicity	3/134	59/18903	0.00847916	0.0424254	0.0291595	PTPRC/TYROBP/AZGP1	3
BP	GO:0030099	myeloid cell differentiation	8/134	407/18903	0.00854912	0.0427009	0.0293489	CCL19/C1QC/FASN/SCIN/RUNX1/TYROBP/SFRP1/MMP9	8
BP	GO:0002577	regulation of antigen processing and presentation	2/134	20/18903	0.00871688	0.0429404	0.0295135	CCL19/FCGR2B	2
BP	GO:0002888	positive regulation of myeloid leukocyte mediated immunity	2/134	20/18903	0.00871688	0.0429404	0.0295135	FCGR1A/TYROBP	2
BP	GO:0035461	vitamin transmembrane transport	2/134	20/18903	0.00871688	0.0429404	0.0295135	FOLR2/SLC19A2	2
BP	GO:0072376	protein activation cascade	2/134	20/18903	0.00871688	0.0429404	0.0295135	FN1/F13A1	2
BP	GO:0097709	connective tissue replacement	2/134	20/18903	0.00871688	0.0429404	0.0295135	TIMP1/RUNX1	2
BP	GO:1903978	regulation of microglial cell activation	2/134	20/18903	0.00871688	0.0429404	0.0295135	PTPRC/IL6	2
BP	GO:2000010	positive regulation of protein localization to cell surface	2/134	20/18903	0.00871688	0.0429404	0.0295135	GPD1L/TYROBP	2
BP	GO:2000269	regulation of fibroblast apoptotic process	2/134	20/18903	0.00871688	0.0429404	0.0295135	SFRP1/STK17B	2
BP	GO:1903707	negative regulation of hemopoiesis	4/134	114/18903	0.00883839	0.0434643	0.0298735	C1QC/FCGR2B/RUNX1/SFRP1	4
BP	GO:0060047	heart contraction	6/134	250/18903	0.00887601	0.0435745	0.0299493	EDN1/CXCR4/NEDD4L/GPD1L/PKP2/ATP2B1	6
BP	GO:0033674	positive regulation of kinase activity	9/134	496/18903	0.00889558	0.0435959	0.0299641	EDN1/IGF1/CCL19/CHI3L1/IL18/CCND1/PTPRC/CCL5/FCGR1A	9
BP	GO:0090276	regulation of peptide hormone secretion	5/134	179/18903	0.0090109	0.0440857	0.0303007	CCL5/ACVR1C/IL6/HADH/SFRP1	5
BP	GO:0050851	antigen receptor-mediated signaling pathway	6/134	252/18903	0.00920986	0.0449824	0.030917	PRKCB/PTPRC/HLA-DPB1/IGHG3/FCGR2B/IGHA1	6
BP	GO:0046456	icosanoid biosynthetic process	3/134	61/18903	0.0092915	0.045227	0.0310851	EDN1/HPGDS/TBXAS1	3
BP	GO:0060135	maternal process involved in female pregnancy	3/134	61/18903	0.0092915	0.045227	0.0310851	SPP1/ANGPT2/LGALS9	3
BP	GO:0097305	response to alcohol	6/134	253/18903	0.00938011	0.045437	0.0312294	CCL19/SGK1/CCND1/TBXAS1/SFRP1/ATP2B1	6
BP	GO:0034440	lipid oxidation	4/134	116/18903	0.00938218	0.045437	0.0312294	ACACB/SLC27A2/HADH/ECHDC2	4
BP	GO:0098586	cellular response to virus	4/134	116/18903	0.00938218	0.045437	0.0312294	CCL19/CCL5/IL6/LGALS9	4
BP	GO:0018209	peptidyl-serine modification	7/134	332/18903	0.00952547	0.0459776	0.031601	CD44/PRKCB/SFRP2/SGK1/BGN/GPD1L/IL6	7
BP	GO:0006067	ethanol metabolic process	2/134	21/18903	0.00959003	0.0459776	0.031601	ACSS2/ADH1B	2
BP	GO:0032616	interleukin-13 production	2/134	21/18903	0.00959003	0.0459776	0.031601	IL18/LGALS9	2
BP	GO:0032656	regulation of interleukin-13 production	2/134	21/18903	0.00959003	0.0459776	0.031601	IL18/LGALS9	2
BP	GO:0045821	positive regulation of glycolytic process	2/134	21/18903	0.00959003	0.0459776	0.031601	IGF1/SLC4A4	2
BP	GO:0061050	regulation of cell growth involved in cardiac muscle cell development	2/134	21/18903	0.00959003	0.0459776	0.031601	EDN1/IGF1	2
BP	GO:0002791	regulation of peptide secretion	5/134	182/18903	0.00963862	0.0461334	0.0317081	CCL5/ACVR1C/IL6/HADH/SFRP1	5
BP	GO:0071887	leukocyte apoptotic process	4/134	117/18903	0.00966206	0.0461489	0.0317188	CCL19/CCL5/IL6/LGALS9	4
BP	GO:0060249	anatomical structure homeostasis	7/134	333/18903	0.00967405	0.0461489	0.0317188	SPP1/IGHG3/IL6/AZGP1/IGHA1/CTSH/ATP2B1	7
BP	GO:0002820	negative regulation of adaptive immune response	3/134	62/18903	0.00971413	0.0461728	0.0317351	SAMSN1/PTPRC/FCGR2B	3
BP	GO:0043030	regulation of macrophage activation	3/134	62/18903	0.00971413	0.0461728	0.0317351	PTPRC/FCGR2B/IL6	3
BP	GO:0006814	sodium ion transport	6/134	255/18903	0.00972736	0.0461728	0.0317351	EDN1/NEDD4L/SGK1/GPD1L/PKP2/SLC4A4	6
BP	GO:0044000	movement in host	5/134	183/18903	0.00985439	0.0466213	0.0320435	CXCR4/MRC1/CD209/VAMP8/LGALS9	5
BP	GO:0097696	receptor signaling pathway via STAT	5/134	183/18903	0.00985439	0.0466213	0.0320435	IGF1/IL18/PTPRC/CCL5/IL6	5
BP	GO:0090087	regulation of peptide transport	5/134	184/18903	0.0100735	0.0475493	0.0326812	CCL5/ACVR1C/IL6/HADH/SFRP1	5
BP	GO:0050708	regulation of protein secretion	6/134	257/18903	0.0100837	0.0475493	0.0326812	IGF1/CCL5/ACVR1C/IL6/HADH/SFRP1	6
BP	GO:0006875	cellular metal ion homeostasis	8/134	420/18903	0.0102136	0.048083	0.033048	EDN1/PRKCB/CCL19/PTPRC/HMOX1/CCL5/CCL13/ATP2B1	8
BP	GO:1905952	regulation of lipid localization	5/134	185/18903	0.0102958	0.0481686	0.0331069	EDN1/SPP1/ABHD5/ACACB/IL6	5
BP	GO:0043434	response to peptide hormone	8/134	421/18903	0.010351	0.0481686	0.0331069	EDN1/PRKCB/TIMP1/PDK2/ACVR1C/RAB31/HADH/ATP2B1	8
BP	GO:0001832	blastocyst growth	2/134	22/18903	0.0105004	0.0481686	0.0331069	IGF1/ACVR1C	2
BP	GO:0010888	negative regulation of lipid storage	2/134	22/18903	0.0105004	0.0481686	0.0331069	ABHD5/IL6	2
BP	GO:0031290	retinal ganglion cell axon guidance	2/134	22/18903	0.0105004	0.0481686	0.0331069	ALCAM/PTPRO	2
BP	GO:0033630	positive regulation of cell adhesion mediated by integrin	2/134	22/18903	0.0105004	0.0481686	0.0331069	SFRP2/CCL5	2
BP	GO:0034104	negative regulation of tissue remodeling	2/134	22/18903	0.0105004	0.0481686	0.0331069	IL6/SFRP1	2
BP	GO:0044321	response to leptin	2/134	22/18903	0.0105004	0.0481686	0.0331069	EDN1/CCND1	2
BP	GO:0061042	vascular wound healing	2/134	22/18903	0.0105004	0.0481686	0.0331069	CXCR4/SERPINE1	2
BP	GO:0071305	cellular response to vitamin D	2/134	22/18903	0.0105004	0.0481686	0.0331069	SFRP1/ATP2B1	2
BP	GO:0006109	regulation of carbohydrate metabolic process	5/134	186/18903	0.0105216	0.0481686	0.0331069	IGF1/ACACB/SLC4A4/PDK2/NLN	5
BP	GO:0015698	inorganic anion transport	5/134	186/18903	0.0105216	0.0481686	0.0331069	SLC37A2/SLC4A4/ABCC3/SFRP4/CLIC6	5
BP	GO:0043405	regulation of MAP kinase activity	5/134	186/18903	0.0105216	0.0481686	0.0331069	EDN1/CCL19/SFRP2/PTPRC/SFRP1	5
BP	GO:0051897	positive regulation of protein kinase B signaling	4/134	120/18903	0.0105341	0.0481686	0.0331069	IGF1/CCL19/CHI3L1/IL18	4
BP	GO:0000768	syncytium formation by plasma membrane fusion	3/134	64/18903	0.0105926	0.0481686	0.0331069	ADAM12/CD53/TYROBP	3
BP	GO:0002712	regulation of B cell mediated immunity	3/134	64/18903	0.0105926	0.0481686	0.0331069	PTPRC/FCGR1A/FCGR2B	3
BP	GO:0002889	regulation of immunoglobulin mediated immune response	3/134	64/18903	0.0105926	0.0481686	0.0331069	PTPRC/FCGR1A/FCGR2B	3
BP	GO:0019229	regulation of vasoconstriction	3/134	64/18903	0.0105926	0.0481686	0.0331069	EDN1/TBXAS1/ATP2B1	3
BP	GO:0030199	collagen fibril organization	3/134	64/18903	0.0105926	0.0481686	0.0331069	SFRP2/COL11A1/COL12A1	3
BP	GO:0071384	cellular response to corticosteroid stimulus	3/134	64/18903	0.0105926	0.0481686	0.0331069	EDN1/SGK1/ATP2B1	3
BP	GO:0140253	cell-cell fusion	3/134	64/18903	0.0105926	0.0481686	0.0331069	ADAM12/CD53/TYROBP	3
BP	GO:0032496	response to lipopolysaccharide	7/134	339/18903	0.0106015	0.0481686	0.0331069	EDN1/IL18/MRC1/CCL5/IL6/LGALS9/SERPINE1	7
BP	GO:0002700	regulation of production of molecular mediator of immune response	5/134	187/18903	0.0107507	0.0487694	0.0335198	IL18/PTPRC/HMOX1/FCGR2B/IL6	5
BP	GO:0003015	heart process	6/134	261/18903	0.0108241	0.0489475	0.0336423	EDN1/CXCR4/NEDD4L/GPD1L/PKP2/ATP2B1	6
BP	GO:0071216	cellular response to biotic stimulus	6/134	261/18903	0.0108241	0.0489475	0.0336423	IL18/MRC1/CCL5/FCGR2B/IL6/SERPINE1	6
BP	GO:0048247	lymphocyte chemotaxis	3/134	65/18903	0.0110486	0.0498838	0.0342858	CCL19/CCL5/CCL13	3
BP	GO:0051235	maintenance of location	7/134	342/18903	0.0110887	0.0499864	0.0343563	CCL19/PTPRC/ABHD5/ACACB/SCIN/ACVR1C/IL6	7
BP	GO:0002698	negative regulation of immune effector process	4/134	122/18903	0.0111429	0.0499948	0.0343621	PTPRC/HMOX1/FCGR2B/LGALS9	4
BP	GO:0002761	regulation of myeloid leukocyte differentiation	4/134	122/18903	0.0111429	0.0499948	0.0343621	C1QC/RUNX1/TYROBP/SFRP1	4
BP	GO:0043500	muscle adaptation	4/134	122/18903	0.0111429	0.0499948	0.0343621	EDN1/IGF1/HMOX1/AIF1	4
BP	GO:0052548	regulation of endopeptidase activity	8/134	428/18903	0.0113513	0.0503857	0.0346308	CD44/SFRP2/TIMP1/ACVR1C/LGALS9/SERPINE1/CTSH/MMP9	8
BP	GO:0010560	positive regulation of glycoprotein biosynthetic process	2/134	23/18903	0.0114475	0.0503857	0.0346308	IGF1/CCL19	2
BP	GO:0034695	response to prostaglandin E	2/134	23/18903	0.0114475	0.0503857	0.0346308	CCL19/SFRP1	2
BP	GO:0035739	CD4-positive, alpha-beta T cell proliferation	2/134	23/18903	0.0114475	0.0503857	0.0346308	LGALS9/LGALS9C	2
BP	GO:0045591	positive regulation of regulatory T cell differentiation	2/134	23/18903	0.0114475	0.0503857	0.0346308	IL2RG/LGALS9	2
BP	GO:0045624	positive regulation of T-helper cell differentiation	2/134	23/18903	0.0114475	0.0503857	0.0346308	CCL19/IL18	2
BP	GO:0046794	transport of virus	2/134	23/18903	0.0114475	0.0503857	0.0346308	KPNA2/CD209	2
BP	GO:0048143	astrocyte activation	2/134	23/18903	0.0114475	0.0503857	0.0346308	C1QA/IL6	2
BP	GO:0150146	cell junction disassembly	2/134	23/18903	0.0114475	0.0503857	0.0346308	C1QA/C1QC	2
BP	GO:1903861	positive regulation of dendrite extension	2/134	23/18903	0.0114475	0.0503857	0.0346308	CXCR4/NEDD4L	2
BP	GO:2000561	regulation of CD4-positive, alpha-beta T cell proliferation	2/134	23/18903	0.0114475	0.0503857	0.0346308	LGALS9/LGALS9C	2
BP	GO:0071675	regulation of mononuclear cell migration	4/134	123/18903	0.0114556	0.0503857	0.0346308	CCL5/AIF1/LGALS9/SERPINE1	4
BP	GO:0050777	negative regulation of immune response	5/134	190/18903	0.0114585	0.0503857	0.0346308	SAMSN1/PTPRC/HMOX1/FCGR2B/LGALS9	5
BP	GO:0010812	negative regulation of cell-substrate adhesion	3/134	66/18903	0.0115157	0.0504054	0.0346443	ANGPT2/PTPRO/SERPINE1	3
BP	GO:0031343	positive regulation of cell killing	3/134	66/18903	0.0115157	0.0504054	0.0346443	PTPRC/TYROBP/AZGP1	3
BP	GO:0050854	regulation of antigen receptor-mediated signaling pathway	3/134	66/18903	0.0115157	0.0504054	0.0346443	PRKCB/PTPRC/FCGR2B	3
BP	GO:0062197	cellular response to chemical stress	7/134	345/18903	0.0115921	0.0506624	0.0348209	EDN1/HMOX1/PDK2/AIF1/IL6/VNN1/MMP9	7
BP	GO:0008217	regulation of blood pressure	5/134	191/18903	0.0117013	0.0510619	0.0350955	EDN1/SGK1/HMOX1/PTPRO/ATP2B1	5
BP	GO:0072676	lymphocyte migration	4/134	124/18903	0.0117739	0.0513006	0.0352596	CCL19/CCL5/CCL13/AIF1	4
BP	GO:0030888	regulation of B cell proliferation	3/134	67/18903	0.0119941	0.0520228	0.0357559	PTPRC/FCGR2B/TYROBP	3
BP	GO:0031638	zymogen activation	3/134	67/18903	0.0119941	0.0520228	0.0357559	RUNX1/SERPINE1/CTSH	3
BP	GO:0045576	mast cell activation	3/134	67/18903	0.0119941	0.0520228	0.0357559	HMOX1/VAMP8/LGALS9	3
BP	GO:0003014	renal system process	4/134	125/18903	0.0120979	0.0523146	0.0359565	EDN1/SGK1/IGHA1/PTPRO	4
BP	GO:0010811	positive regulation of cell-substrate adhesion	4/134	125/18903	0.0120979	0.0523146	0.0359565	FN1/COL8A1/EGFL6/SFRP1	4
BP	GO:0032868	response to insulin	6/134	269/18903	0.0124193	0.0531024	0.036498	PRKCB/PDK2/ACVR1C/RAB31/HADH/ATP2B1	6
BP	GO:0033865	nucleoside bisphosphate metabolic process	4/134	126/18903	0.0124275	0.0531024	0.036498	ACACB/PDK2/PPT1/ACSS2	4
BP	GO:0033875	ribonucleoside bisphosphate metabolic process	4/134	126/18903	0.0124275	0.0531024	0.036498	ACACB/PDK2/PPT1/ACSS2	4
BP	GO:0034032	purine nucleoside bisphosphate metabolic process	4/134	126/18903	0.0124275	0.0531024	0.036498	ACACB/PDK2/PPT1/ACSS2	4
BP	GO:0072329	monocarboxylic acid catabolic process	4/134	126/18903	0.0124275	0.0531024	0.036498	ACACB/SLC27A2/HADH/ECHDC2	4
BP	GO:0002922	positive regulation of humoral immune response	2/134	24/18903	0.0124307	0.0531024	0.036498	PTPRC/FCGR2B	2
BP	GO:0050855	regulation of B cell receptor signaling pathway	2/134	24/18903	0.0124307	0.0531024	0.036498	PRKCB/FCGR2B	2
BP	GO:0060143	positive regulation of syncytium formation by plasma membrane fusion	2/134	24/18903	0.0124307	0.0531024	0.036498	CD53/TYROBP	2
BP	GO:0010952	positive regulation of peptidase activity	5/134	194/18903	0.0124508	0.0531024	0.036498	FN1/SFRP2/ACVR1C/LGALS9/CTSH	5
BP	GO:0006949	syncytium formation	3/134	68/18903	0.0124838	0.0531024	0.036498	ADAM12/CD53/TYROBP	3
BP	GO:0042093	T-helper cell differentiation	3/134	68/18903	0.0124838	0.0531024	0.036498	CCL19/IL18/IL6	3
BP	GO:0030858	positive regulation of epithelial cell differentiation	3/134	69/18903	0.0129848	0.0549077	0.0377388	SFRP4/TMEM100/SERPINE1	3
BP	GO:0034394	protein localization to cell surface	3/134	69/18903	0.0129848	0.0549077	0.0377388	NEDD4L/GPD1L/TYROBP	3
BP	GO:0050922	negative regulation of chemotaxis	3/134	69/18903	0.0129848	0.0549077	0.0377388	AIF1/ANGPT2/PTPRO	3
BP	GO:0055021	regulation of cardiac muscle tissue growth	3/134	69/18903	0.0129848	0.0549077	0.0377388	EDN1/IGF1/RUNX1	3
BP	GO:0050868	negative regulation of T cell activation	4/134	128/18903	0.0131038	0.0553295	0.0380287	FCGR2B/RUNX1/LGALS9/LGALS9C	4
BP	GO:0031579	membrane raft organization	2/134	25/18903	0.0134495	0.0563787	0.0387498	PTPRC/PPT1	2
BP	GO:0032693	negative regulation of interleukin-10 production	2/134	25/18903	0.0134495	0.0563787	0.0387498	FCGR2B/TYROBP	2
BP	GO:0034114	regulation of heterotypic cell-cell adhesion	2/134	25/18903	0.0134495	0.0563787	0.0387498	CD44/IL1RN	2
BP	GO:0014902	myotube differentiation	4/134	129/18903	0.0134507	0.0563787	0.0387498	ADAM12/IGF1/CD53/NLN	4
BP	GO:2000027	regulation of animal organ morphogenesis	4/134	129/18903	0.0134507	0.0563787	0.0387498	EDN1/SFRP2/CTHRC1/SFRP1	4
BP	GO:0030193	regulation of blood coagulation	3/134	70/18903	0.0134972	0.0564088	0.0387705	EDN1/FAP/SERPINE1	3
BP	GO:0043627	response to estrogen	3/134	70/18903	0.0134972	0.0564088	0.0387705	CCND1/HMOX1/SFRP1	3
BP	GO:0072507	divalent inorganic cation homeostasis	7/134	356/18903	0.0135801	0.0566727	0.0389519	EDN1/PRKCB/CCL19/PTPRC/CCL5/CCL13/ATP2B1	7
BP	GO:0001894	tissue homeostasis	6/134	275/18903	0.0137196	0.0571718	0.0392949	SPP1/IGHG3/IL6/AZGP1/IGHA1/CTSH	6
BP	GO:0003208	cardiac ventricle morphogenesis	3/134	71/18903	0.014021	0.0582581	0.0400416	SFRP2/PKP2/COL11A1	3
BP	GO:0009988	cell-cell recognition	3/134	71/18903	0.014021	0.0582581	0.0400416	CCL19/FOLR2/CD209	3
BP	GO:0009306	protein secretion	7/134	359/18903	0.0141624	0.0587604	0.0403868	IGF1/IL1RN/CCL5/ACVR1C/IL6/HADH/SFRP1	7
BP	GO:0035592	establishment of protein localization to extracellular region	7/134	360/18903	0.0143604	0.0591113	0.040628	IGF1/IL1RN/CCL5/ACVR1C/IL6/HADH/SFRP1	7
BP	GO:0002433	immune response-regulating cell surface receptor signaling pathway involved in phagocytosis	2/134	26/18903	0.0145033	0.0591113	0.040628	PTPRC/FCGR2B	2
BP	GO:0002726	positive regulation of T cell cytokine production	2/134	26/18903	0.0145033	0.0591113	0.040628	IL18/IL6	2
BP	GO:0006706	steroid catabolic process	2/134	26/18903	0.0145033	0.0591113	0.040628	SPP1/CYP27A1	2
BP	GO:0006929	substrate-dependent cell migration	2/134	26/18903	0.0145033	0.0591113	0.040628	FN1/PTPRC	2
BP	GO:0038096	Fc-gamma receptor signaling pathway involved in phagocytosis	2/134	26/18903	0.0145033	0.0591113	0.040628	PTPRC/FCGR2B	2
BP	GO:0044346	fibroblast apoptotic process	2/134	26/18903	0.0145033	0.0591113	0.040628	SFRP1/STK17B	2
BP	GO:0050857	positive regulation of antigen receptor-mediated signaling pathway	2/134	26/18903	0.0145033	0.0591113	0.040628	PRKCB/PTPRC	2
BP	GO:0060740	prostate gland epithelium morphogenesis	2/134	26/18903	0.0145033	0.0591113	0.040628	TNC/SFRP1	2
BP	GO:1903020	positive regulation of glycoprotein metabolic process	2/134	26/18903	0.0145033	0.0591113	0.040628	IGF1/CCL19	2
BP	GO:1903859	regulation of dendrite extension	2/134	26/18903	0.0145033	0.0591113	0.040628	CXCR4/NEDD4L	2
BP	GO:0034219	carbohydrate transmembrane transport	4/134	132/18903	0.014526	0.0591113	0.040628	EDN1/IGF1/AQP9/PRKCB	4
BP	GO:0045600	positive regulation of fat cell differentiation	3/134	72/18903	0.0145562	0.0591113	0.040628	SFRP2/CCDC3/SFRP1	3
BP	GO:0050709	negative regulation of protein secretion	3/134	72/18903	0.0145562	0.0591113	0.040628	ACVR1C/HADH/SFRP1	3
BP	GO:1900046	regulation of hemostasis	3/134	72/18903	0.0145562	0.0591113	0.040628	EDN1/FAP/SERPINE1	3
BP	GO:0022408	negative regulation of cell-cell adhesion	5/134	202/18903	0.0146071	0.0592342	0.0407125	IL1RN/FCGR2B/RUNX1/LGALS9/LGALS9C	5
BP	GO:0051701	biological process involved in interaction with host	5/134	203/18903	0.0148932	0.0603089	0.0414511	CXCR4/MRC1/CD209/VAMP8/LGALS9	5
BP	GO:0000302	response to reactive oxygen species	5/134	204/18903	0.015183	0.0613957	0.0421981	EDN1/HMOX1/PDK2/IL6/MMP9	5
BP	GO:1901605	alpha-amino acid metabolic process	5/134	205/18903	0.0154765	0.0619131	0.0425537	ALDH6A1/PHGDH/KYNU/GPT2/BCAT1	5
BP	GO:0002710	negative regulation of T cell mediated immunity	2/134	27/18903	0.0155917	0.0619131	0.0425537	PTPRC/FCGR2B	2
BP	GO:0003401	axis elongation	2/134	27/18903	0.0155917	0.0619131	0.0425537	SFRP2/SFRP1	2
BP	GO:0006817	phosphate ion transport	2/134	27/18903	0.0155917	0.0619131	0.0425537	SLC37A2/SFRP4	2
BP	GO:0009081	branched-chain amino acid metabolic process	2/134	27/18903	0.0155917	0.0619131	0.0425537	ALDH6A1/BCAT1	2
BP	GO:0014829	vascular associated smooth muscle contraction	2/134	27/18903	0.0155917	0.0619131	0.0425537	EDN1/ATP2B1	2
BP	GO:0030262	apoptotic nuclear changes	2/134	27/18903	0.0155917	0.0619131	0.0425537	ACVR1C/IL6	2
BP	GO:0031639	plasminogen activation	2/134	27/18903	0.0155917	0.0619131	0.0425537	RUNX1/SERPINE1	2
BP	GO:0032682	negative regulation of chemokine production	2/134	27/18903	0.0155917	0.0619131	0.0425537	IL6/LGALS9	2
BP	GO:0032740	positive regulation of interleukin-17 production	2/134	27/18903	0.0155917	0.0619131	0.0425537	IL18/IL6	2
BP	GO:0033081	regulation of T cell differentiation in thymus	2/134	27/18903	0.0155917	0.0619131	0.0425537	IL2RG/VNN1	2
BP	GO:0042730	fibrinolysis	2/134	27/18903	0.0155917	0.0619131	0.0425537	FAP/SERPINE1	2
BP	GO:1903055	positive regulation of extracellular matrix organization	2/134	27/18903	0.0155917	0.0619131	0.0425537	RUNX1/IL6	2
BP	GO:2001235	positive regulation of apoptotic signaling pathway	4/134	135/18903	0.0156544	0.0619313	0.0425662	PTPRC/VNN1/CTSH/SFRP1	4
BP	GO:0001736	establishment of planar polarity	3/134	74/18903	0.015661	0.0619313	0.0425662	SFRP2/CTHRC1/SFRP1	3
BP	GO:0007164	establishment of tissue polarity	3/134	74/18903	0.015661	0.0619313	0.0425662	SFRP2/CTHRC1/SFRP1	3
BP	GO:0051090	regulation of DNA-binding transcription factor activity	8/134	454/18903	0.0156997	0.0619988	0.0426126	EDN1/PRKCB/SGK1/IL18/HMOX1/SFRP4/IL6/LGALS9	8
BP	GO:2000241	regulation of reproductive process	5/134	206/18903	0.0157738	0.0622057	0.0427548	IGF1/HPGDS/TIMP1/ACVR1C/SFRP1	5
BP	GO:0071692	protein localization to extracellular region	7/134	368/18903	0.0160164	0.0630756	0.0433527	IGF1/IL1RN/CCL5/ACVR1C/IL6/HADH/SFRP1	7
BP	GO:0050818	regulation of coagulation	3/134	75/18903	0.0162307	0.0638319	0.0438725	EDN1/FAP/SERPINE1	3
BP	GO:0061041	regulation of wound healing	4/134	137/18903	0.0164365	0.0645526	0.0443678	EDN1/CXCR4/FAP/SERPINE1	4
BP	GO:0002675	positive regulation of acute inflammatory response	2/134	28/18903	0.0167139	0.0652845	0.0448709	FCGR1A/IL6	2
BP	GO:0014072	response to isoquinoline alkaloid	2/134	28/18903	0.0167139	0.0652845	0.0448709	CXCR4/AIF1	2
BP	GO:0043278	response to morphine	2/134	28/18903	0.0167139	0.0652845	0.0448709	CXCR4/AIF1	2
BP	GO:0060512	prostate gland morphogenesis	2/134	28/18903	0.0167139	0.0652845	0.0448709	TNC/SFRP1	2
BP	GO:0002637	regulation of immunoglobulin production	3/134	76/18903	0.0168119	0.0654889	0.0450113	PTPRC/FCGR2B/IL6	3
BP	GO:0086003	cardiac muscle cell contraction	3/134	76/18903	0.0168119	0.0654889	0.0450113	NEDD4L/GPD1L/PKP2	3
BP	GO:1901653	cellular response to peptide	7/134	373/18903	0.017118	0.0665906	0.0457686	EDN1/IGF1/PRKCB/FCGR2B/PDK2/RAB31/ATP2B1	7
BP	GO:0008277	regulation of G protein-coupled receptor signaling pathway	4/134	139/18903	0.0172427	0.0669848	0.0460395	EDN1/RGS1/CCL5/RGS3	4
BP	GO:0009612	response to mechanical stimulus	5/134	211/18903	0.0173178	0.0671854	0.0461774	EDN1/CXCR4/CHI3L1/COL11A1/ANGPT2	5
BP	GO:0010827	regulation of glucose transmembrane transport	3/134	77/18903	0.0174047	0.0674315	0.0463465	EDN1/IGF1/PRKCB	3
BP	GO:0060048	cardiac muscle contraction	4/134	140/18903	0.0176549	0.0683085	0.0469493	CXCR4/NEDD4L/GPD1L/PKP2	4
BP	GO:0003094	glomerular filtration	2/134	29/18903	0.0178696	0.068768	0.0472651	IGHA1/PTPRO	2
BP	GO:0006921	cellular component disassembly involved in execution phase of apoptosis	2/134	29/18903	0.0178696	0.068768	0.0472651	ACVR1C/IL6	2
BP	GO:0042104	positive regulation of activated T cell proliferation	2/134	29/18903	0.0178696	0.068768	0.0472651	IGF1/IL18	2
BP	GO:0097066	response to thyroid hormone	2/134	29/18903	0.0178696	0.068768	0.0472651	CTSS/CTSH	2
BP	GO:0017157	regulation of exocytosis	5/134	213/18903	0.0179624	0.0690267	0.0474429	PRKCB/HMOX1/VAMP8/FCGR2B/LGALS9	5
BP	GO:0043154	negative regulation of cysteine-type endopeptidase activity involved in apoptotic process	3/134	78/18903	0.018009	0.0690267	0.0474429	CD44/SFRP2/MMP9	3
BP	GO:0061045	negative regulation of wound healing	3/134	78/18903	0.018009	0.0690267	0.0474429	EDN1/FAP/SERPINE1	3
BP	GO:0046328	regulation of JNK cascade	4/134	141/18903	0.0180732	0.0691802	0.0475484	CCL19/SFRP2/FCGR2B/SFRP1	4
BP	GO:0051146	striated muscle cell differentiation	6/134	293/18903	0.0181875	0.0695246	0.0477851	EDN1/ADAM12/IGF1/CD53/NLN/POPDC3	6
BP	GO:0045637	regulation of myeloid cell differentiation	5/134	214/18903	0.0182906	0.0698259	0.0479922	C1QC/SCIN/RUNX1/TYROBP/SFRP1	5
BP	GO:1903900	regulation of viral life cycle	4/134	142/18903	0.0184977	0.0705224	0.048471	KPNA2/CD209/CCL5/LGALS9	4
BP	GO:0086001	cardiac muscle cell action potential	3/134	79/18903	0.018625	0.0709134	0.0487397	NEDD4L/GPD1L/PKP2	3
BP	GO:0010212	response to ionizing radiation	4/134	143/18903	0.0189283	0.0716119	0.0492198	SFRP2/CCND1/PTPRC/SFRP1	4
BP	GO:0033135	regulation of peptidyl-serine phosphorylation	4/134	143/18903	0.0189283	0.0716119	0.0492198	CD44/SFRP2/GPD1L/IL6	4
BP	GO:0002474	antigen processing and presentation of peptide antigen via MHC class I	2/134	30/18903	0.0190582	0.0716119	0.0492198	FCGR1A/AZGP1	2
BP	GO:0002825	regulation of T-helper 1 type immune response	2/134	30/18903	0.0190582	0.0716119	0.0492198	CCL19/IL18	2
BP	GO:0008209	androgen metabolic process	2/134	30/18903	0.0190582	0.0716119	0.0492198	SPP1/DHRS9	2
BP	GO:0060142	regulation of syncytium formation by plasma membrane fusion	2/134	30/18903	0.0190582	0.0716119	0.0492198	CD53/TYROBP	2
BP	GO:0070293	renal absorption	2/134	30/18903	0.0190582	0.0716119	0.0492198	EDN1/SGK1	2
BP	GO:0070498	interleukin-1-mediated signaling pathway	2/134	30/18903	0.0190582	0.0716119	0.0492198	IL1RN/IL6	2
BP	GO:1902230	negative regulation of intrinsic apoptotic signaling pathway in response to DNA damage	2/134	30/18903	0.0190582	0.0716119	0.0492198	CD44/SFRP2	2
BP	GO:2000108	positive regulation of leukocyte apoptotic process	2/134	30/18903	0.0190582	0.0716119	0.0492198	CCL5/LGALS9	2
BP	GO:0042742	defense response to bacterium	7/134	382/18903	0.0192343	0.0721529	0.0495916	IL18/IGHG3/MPEG1/FCGR1A/IL6/IGHA1/SERPINE1	7
BP	GO:0001895	retina homeostasis	3/134	80/18903	0.0192525	0.0721529	0.0495916	IGHG3/AZGP1/IGHA1	3
BP	GO:0043523	regulation of neuron apoptotic process	5/134	218/18903	0.0196431	0.0735205	0.0505316	CNTFR/CCND1/HMOX1/PPT1/TYROBP	5
BP	GO:0001916	positive regulation of T cell mediated cytotoxicity	2/134	31/18903	0.0202792	0.0748268	0.0514294	PTPRC/AZGP1	2
BP	GO:0002313	mature B cell differentiation involved in immune response	2/134	31/18903	0.0202792	0.0748268	0.0514294	FCGR2B/IL6	2
BP	GO:0003298	physiological muscle hypertrophy	2/134	31/18903	0.0202792	0.0748268	0.0514294	EDN1/IGF1	2
BP	GO:0003301	physiological cardiac muscle hypertrophy	2/134	31/18903	0.0202792	0.0748268	0.0514294	EDN1/IGF1	2
BP	GO:0010039	response to iron ion	2/134	31/18903	0.0202792	0.0748268	0.0514294	CCND1/HMOX1	2
BP	GO:0015721	bile acid and bile salt transport	2/134	31/18903	0.0202792	0.0748268	0.0514294	AQP9/ABCC3	2
BP	GO:0032148	activation of protein kinase B activity	2/134	31/18903	0.0202792	0.0748268	0.0514294	IGF1/IL18	2
BP	GO:0033688	regulation of osteoblast proliferation	2/134	31/18903	0.0202792	0.0748268	0.0514294	CTHRC1/SFRP1	2
BP	GO:0060055	angiogenesis involved in wound healing	2/134	31/18903	0.0202792	0.0748268	0.0514294	CXCR4/SERPINE1	2
BP	GO:0061049	cell growth involved in cardiac muscle cell development	2/134	31/18903	0.0202792	0.0748268	0.0514294	EDN1/IGF1	2
BP	GO:0097205	renal filtration	2/134	31/18903	0.0202792	0.0748268	0.0514294	IGHA1/PTPRO	2
BP	GO:0045598	regulation of fat cell differentiation	4/134	147/18903	0.0207128	0.0762305	0.0523942	SFRP2/CCDC3/IL6/SFRP1	4
BP	GO:1903038	negative regulation of leukocyte cell-cell adhesion	4/134	147/18903	0.0207128	0.0762305	0.0523942	FCGR2B/RUNX1/LGALS9/LGALS9C	4
BP	GO:0071222	cellular response to lipopolysaccharide	5/134	222/18903	0.0210597	0.0774079	0.0532035	IL18/MRC1/CCL5/IL6/SERPINE1	5
BP	GO:0032147	activation of protein kinase activity	4/134	148/18903	0.0211745	0.0775436	0.0532967	IGF1/CHI3L1/IL18/CCL5	4
BP	GO:0044272	sulfur compound biosynthetic process	4/134	148/18903	0.0211745	0.0775436	0.0532967	ACACB/PDK2/PPT1/ACSS2	4
BP	GO:0042310	vasoconstriction	3/134	83/18903	0.0212048	0.0775436	0.0532967	EDN1/TBXAS1/ATP2B1	3
BP	GO:0050848	regulation of calcium-mediated signaling	3/134	83/18903	0.0212048	0.0775436	0.0532967	IGF1/PDK2/TMEM100	3
BP	GO:0050673	epithelial cell proliferation	8/134	481/18903	0.021382	0.0780921	0.0536737	IGF1/SFRP2/CCND1/COL8A1/HMOX1/IL6/FAP/SFRP1	8
BP	GO:0034390	smooth muscle cell apoptotic process	2/134	32/18903	0.021532	0.07844	0.0539129	EDN1/IGF1	2
BP	GO:0034391	regulation of smooth muscle cell apoptotic process	2/134	32/18903	0.021532	0.07844	0.0539129	EDN1/IGF1	2
BP	GO:0032418	lysosome localization	3/134	84/18903	0.0218788	0.0793004	0.0545042	HMOX1/VAMP8/LGALS9	3
BP	GO:0051899	membrane depolarization	3/134	84/18903	0.0218788	0.0793004	0.0545042	EDN1/NEDD4L/GPD1L	3
BP	GO:0097194	execution phase of apoptosis	3/134	84/18903	0.0218788	0.0793004	0.0545042	ACVR1C/IL6/FAP	3
BP	GO:1990849	vacuolar localization	3/134	84/18903	0.0218788	0.0793004	0.0545042	HMOX1/VAMP8/LGALS9	3
BP	GO:0034614	cellular response to reactive oxygen species	4/134	150/18903	0.0221168	0.0800619	0.0550276	EDN1/PDK2/IL6/MMP9	4
BP	GO:0002063	chondrocyte development	2/134	33/18903	0.0228162	0.0819726	0.0563409	SFRP2/COL11A1	2
BP	GO:0002431	Fc receptor mediated stimulatory signaling pathway	2/134	33/18903	0.0228162	0.0819726	0.0563409	PTPRC/FCGR2B	2
BP	GO:0002828	regulation of type 2 immune response	2/134	33/18903	0.0228162	0.0819726	0.0563409	IL18/IL6	2
BP	GO:0045577	regulation of B cell differentiation	2/134	33/18903	0.0228162	0.0819726	0.0563409	IL2RG/SFRP1	2
BP	GO:0050974	detection of mechanical stimulus involved in sensory perception	2/134	33/18903	0.0228162	0.0819726	0.0563409	CXCR4/COL11A1	2
BP	GO:0098801	regulation of renal system process	2/134	33/18903	0.0228162	0.0819726	0.0563409	EDN1/PTPRO	2
BP	GO:0060070	canonical Wnt signaling pathway	6/134	310/18903	0.0232419	0.0833644	0.0572974	EDN1/SFRP2/SFRP4/PTPRO/CTHRC1/SFRP1	6
BP	GO:0033077	T cell differentiation in thymus	3/134	86/18903	0.0232618	0.0833644	0.0572974	PTPRC/IL2RG/VNN1	3
BP	GO:0019318	hexose metabolic process	5/134	229/18903	0.0236963	0.0848158	0.058295	IGF1/ACACB/PDK2/PFKFB3/NLN	5
BP	GO:0022604	regulation of cell morphogenesis	6/134	312/18903	0.0238928	0.0854122	0.0587049	CD44/CXCR4/FN1/NEDD4L/PKP2/CCL13	6
BP	GO:0043524	negative regulation of neuron apoptotic process	4/134	154/18903	0.0240776	0.0857305	0.0589237	CNTFR/CCND1/HMOX1/PPT1	4
BP	GO:0010765	positive regulation of sodium ion transport	2/134	34/18903	0.0241313	0.0857305	0.0589237	GPD1L/PKP2	2
BP	GO:0032743	positive regulation of interleukin-2 production	2/134	34/18903	0.0241313	0.0857305	0.0589237	PTPRC/RUNX1	2
BP	GO:0042044	fluid transport	2/134	34/18903	0.0241313	0.0857305	0.0589237	EDN1/AQP9	2
BP	GO:0042573	retinoic acid metabolic process	2/134	34/18903	0.0241313	0.0857305	0.0589237	DHRS9/ADH1B	2
BP	GO:0018105	peptidyl-serine phosphorylation	6/134	313/18903	0.0242227	0.0859488	0.0590737	CD44/PRKCB/SFRP2/SGK1/GPD1L/IL6	6
BP	GO:0031669	cellular response to nutrient levels	5/134	231/18903	0.0244871	0.0867793	0.0596445	FOLR2/HMOX1/PDK2/SFRP1/ATP2B1	5
BP	GO:0010675	regulation of cellular carbohydrate metabolic process	4/134	155/18903	0.0245837	0.0870141	0.0598059	IGF1/ACACB/PDK2/NLN	4
BP	GO:0002312	B cell activation involved in immune response	3/134	88/18903	0.0246912	0.0871796	0.0599196	PTPRC/FCGR2B/IL6	3
BP	GO:0033627	cell adhesion mediated by integrin	3/134	88/18903	0.0246912	0.0871796	0.0599196	SFRP2/CCL5/SERPINE1	3
BP	GO:0060348	bone development	5/134	233/18903	0.0252947	0.0891843	0.0612975	IGF1/BGN/PTPRC/SFRP4/TYROBP	5
BP	GO:0007589	body fluid secretion	3/134	89/18903	0.0254234	0.0891843	0.0612975	EDN1/CCND1/VAMP8	3
BP	GO:0048864	stem cell development	3/134	89/18903	0.0254234	0.0891843	0.0612975	EDN1/FN1/PTPRC	3
BP	GO:0050829	defense response to Gram-negative bacterium	3/134	89/18903	0.0254234	0.0891843	0.0612975	MPEG1/IL6/SERPINE1	3
BP	GO:0071425	hematopoietic stem cell proliferation	2/134	35/18903	0.0254768	0.0891843	0.0612975	SFRP2/RUNX1	2
BP	GO:0090050	positive regulation of cell migration involved in sprouting angiogenesis	2/134	35/18903	0.0254768	0.0891843	0.0612975	HMOX1/SRPX2	2
BP	GO:2000406	positive regulation of T cell migration	2/134	35/18903	0.0254768	0.0891843	0.0612975	CCL5/AIF1	2
BP	GO:0006029	proteoglycan metabolic process	3/134	90/18903	0.0261672	0.0913781	0.0628053	IGF1/BGN/COL11A1	3
BP	GO:0060191	regulation of lipase activity	3/134	90/18903	0.0261672	0.0913781	0.0628053	ABHD5/CCL5/PPT1	3
BP	GO:0009615	response to virus	7/134	409/18903	0.0266745	0.0925301	0.0635972	CXCR4/CCL19/PTPRC/CCL5/VAMP8/IL6/LGALS9	7
BP	GO:0001569	branching involved in blood vessel morphogenesis	2/134	36/18903	0.0268521	0.0925301	0.0635972	EDN1/SFRP2	2
BP	GO:0006026	aminoglycan catabolic process	2/134	36/18903	0.0268521	0.0925301	0.0635972	CD44/CHI3L1	2
BP	GO:0006699	bile acid biosynthetic process	2/134	36/18903	0.0268521	0.0925301	0.0635972	SLC27A2/CYP27A1	2
BP	GO:0010613	positive regulation of cardiac muscle hypertrophy	2/134	36/18903	0.0268521	0.0925301	0.0635972	EDN1/IGF1	2
BP	GO:0033687	osteoblast proliferation	2/134	36/18903	0.0268521	0.0925301	0.0635972	CTHRC1/SFRP1	2
BP	GO:0045589	regulation of regulatory T cell differentiation	2/134	36/18903	0.0268521	0.0925301	0.0635972	IL2RG/LGALS9	2
BP	GO:0051930	regulation of sensory perception of pain	2/134	36/18903	0.0268521	0.0925301	0.0635972	EDN1/TMEM100	2
BP	GO:0051931	regulation of sensory perception	2/134	36/18903	0.0268521	0.0925301	0.0635972	EDN1/TMEM100	2
BP	GO:0097484	dendrite extension	2/134	36/18903	0.0268521	0.0925301	0.0635972	CXCR4/NEDD4L	2
BP	GO:1903580	positive regulation of ATP metabolic process	2/134	36/18903	0.0268521	0.0925301	0.0635972	IGF1/SLC4A4	2
BP	GO:1901216	positive regulation of neuron death	3/134	91/18903	0.0269226	0.0925505	0.0636111	C1QA/FCGR2B/TYROBP	3
BP	GO:2000117	negative regulation of cysteine-type endopeptidase activity	3/134	91/18903	0.0269226	0.0925505	0.0636111	CD44/SFRP2/MMP9	3
BP	GO:0001843	neural tube closure	3/134	92/18903	0.0276896	0.0949594	0.0652668	SFRP2/CTHRC1/SFRP1	3
BP	GO:0002028	regulation of sodium ion transport	3/134	92/18903	0.0276896	0.0949594	0.0652668	NEDD4L/GPD1L/PKP2	3
BP	GO:0051403	stress-activated MAPK cascade	5/134	239/18903	0.0278195	0.0952908	0.0654946	CCL19/SFRP2/FCGR2B/LGALS9/SFRP1	5
BP	GO:0015849	organic acid transport	6/134	324/18903	0.0280559	0.0959859	0.0659723	EDN1/AQP9/FOLR2/SLC27A2/SLC19A2/ABCC3	6
BP	GO:0045088	regulation of innate immune response	5/134	240/18903	0.0282553	0.0961002	0.0660509	CCL5/FCGR2B/CFH/TYROBP/LGALS9	5
BP	GO:0014742	positive regulation of muscle hypertrophy	2/134	37/18903	0.0282569	0.0961002	0.0660509	EDN1/IGF1	2
BP	GO:0034110	regulation of homotypic cell-cell adhesion	2/134	37/18903	0.0282569	0.0961002	0.0660509	CCL5/IL6	2
BP	GO:0055023	positive regulation of cardiac muscle tissue growth	2/134	37/18903	0.0282569	0.0961002	0.0660509	EDN1/IGF1	2
BP	GO:0071276	cellular response to cadmium ion	2/134	37/18903	0.0282569	0.0961002	0.0660509	HMOX1/MMP9	2
BP	GO:0055017	cardiac muscle tissue growth	3/134	93/18903	0.0284682	0.0964755	0.0663088	EDN1/IGF1/RUNX1	3
BP	GO:0060606	tube closure	3/134	93/18903	0.0284682	0.0964755	0.0663088	SFRP2/CTHRC1/SFRP1	3
BP	GO:2000106	regulation of leukocyte apoptotic process	3/134	93/18903	0.0284682	0.0964755	0.0663088	CCL19/CCL5/LGALS9	3
BP	GO:0048738	cardiac muscle tissue development	5/134	241/18903	0.0286954	0.0971308	0.0667593	EDN1/IGF1/PKP2/COL11A1/RUNX1	5
BP	GO:0032409	regulation of transporter activity	6/134	326/18903	0.0287935	0.0973478	0.0669084	EDN1/NEDD4L/SGK1/GPD1L/CTSS/MMP9	6
BP	GO:1900542	regulation of purine nucleotide metabolic process	3/134	94/18903	0.0292583	0.0988028	0.0679085	IGF1/SLC4A4/PDK2	3
BP	GO:0021915	neural tube development	4/134	164/18903	0.029429	0.0991457	0.0681441	SFRP2/PHGDH/CTHRC1/SFRP1	4
BP	GO:0055067	monovalent inorganic cation homeostasis	4/134	164/18903	0.029429	0.0991457	0.0681441	EDN1/SLC4A4/PDK2/PPT1	4
BP	GO:0002369	T cell cytokine production	2/134	38/18903	0.0296905	0.0993265	0.0682684	IL18/IL6	2
BP	GO:0002724	regulation of T cell cytokine production	2/134	38/18903	0.0296905	0.0993265	0.0682684	IL18/IL6	2
BP	GO:0042092	type 2 immune response	2/134	38/18903	0.0296905	0.0993265	0.0682684	IL18/IL6	2
BP	GO:0043368	positive T cell selection	2/134	38/18903	0.0296905	0.0993265	0.0682684	PTPRC/IL6	2
BP	GO:0072337	modified amino acid transport	2/134	38/18903	0.0296905	0.0993265	0.0682684	FOLR2/SLC19A2	2
BP	GO:1902229	regulation of intrinsic apoptotic signaling pathway in response to DNA damage	2/134	38/18903	0.0296905	0.0993265	0.0682684	CD44/SFRP2	2
BP	GO:1901606	alpha-amino acid catabolic process	3/134	95/18903	0.03006	0.100445	0.0690374	ALDH6A1/KYNU/GPT2	3
BP	GO:0016032	viral process	7/134	421/18903	0.0305387	0.101926	0.0700551	CXCR4/KPNA2/MRC1/CD209/CCL5/VAMP8/LGALS9	7
BP	GO:0007009	plasma membrane organization	4/134	166/18903	0.0305772	0.101936	0.0700619	CXCR4/FOLR2/PTPRC/BIN2	4
BP	GO:0001738	morphogenesis of a polarized epithelium	3/134	96/18903	0.0308733	0.10234	0.0703395	SFRP2/CTHRC1/SFRP1	3
BP	GO:0014033	neural crest cell differentiation	3/134	96/18903	0.0308733	0.10234	0.0703395	EDN1/FN1/SFRP1	3
BP	GO:0051153	regulation of striated muscle cell differentiation	3/134	96/18903	0.0308733	0.10234	0.0703395	EDN1/IGF1/NLN	3
BP	GO:0061097	regulation of protein tyrosine kinase activity	3/134	96/18903	0.0308733	0.10234	0.0703395	PTPRC/CCL5/FCGR1A	3
BP	GO:0060537	muscle tissue development	7/134	422/18903	0.0308769	0.10234	0.0703395	EDN1/IGF1/PKP2/COL11A1/RUNX1/NLN/POPDC3	7
BP	GO:0031098	stress-activated protein kinase signaling cascade	5/134	246/18903	0.0309614	0.102502	0.0704507	CCL19/SFRP2/FCGR2B/LGALS9/SFRP1	5
BP	GO:0045066	regulatory T cell differentiation	2/134	39/18903	0.0311526	0.102689	0.0705792	IL2RG/LGALS9	2
BP	GO:0045730	respiratory burst	2/134	39/18903	0.0311526	0.102689	0.0705792	CD52/IGHA1	2
BP	GO:0046329	negative regulation of JNK cascade	2/134	39/18903	0.0311526	0.102689	0.0705792	SFRP2/SFRP1	2
BP	GO:0030509	BMP signaling pathway	4/134	167/18903	0.0311612	0.102689	0.0705792	SFRP2/SFRP4/TMEM100/SFRP1	4
BP	GO:0043502	regulation of muscle adaptation	3/134	97/18903	0.031698	0.104338	0.0717127	EDN1/IGF1/AIF1	3
BP	GO:0005996	monosaccharide metabolic process	5/134	248/18903	0.0318984	0.104757	0.0720008	IGF1/ACACB/PDK2/PFKFB3/NLN	5
BP	GO:0048863	stem cell differentiation	5/134	248/18903	0.0318984	0.104757	0.0720008	EDN1/FN1/SFRP2/PTPRC/SFRP1	5
BP	GO:0060562	epithelial tube morphogenesis	6/134	335/18903	0.0322711	0.105859	0.0727586	EDN1/CXCR4/SFRP2/CTSH/CTHRC1/SFRP1	6
BP	GO:0007568	aging	4/134	169/18903	0.0323487	0.105993	0.0728503	EDN1/TIMP1/C1QA/ATP2B1	4
BP	GO:0014020	primary neural tube formation	3/134	98/18903	0.0325343	0.106358	0.0731011	SFRP2/CTHRC1/SFRP1	3
BP	GO:0120162	positive regulation of cold-induced thermogenesis	3/134	98/18903	0.0325343	0.106358	0.0731011	CXCR4/IL18/HADH	3
BP	GO:0032965	regulation of collagen biosynthetic process	2/134	40/18903	0.0326427	0.10657	0.0732472	RUNX1/IL6	2
BP	GO:0051604	protein maturation	6/134	336/18903	0.0326736	0.10657	0.0732472	FN1/F13A1/RUNX1/CTSS/SERPINE1/CTSH	6
BP	GO:0006140	regulation of nucleotide metabolic process	3/134	99/18903	0.033382	0.108757	0.0747501	IGF1/SLC4A4/PDK2	3
BP	GO:0001933	negative regulation of protein phosphorylation	6/134	338/18903	0.0334886	0.10898	0.0749036	SAMSN1/SFRP2/GPD1L/PTPRC/PTPRO/SFRP1	6
BP	GO:0010951	negative regulation of endopeptidase activity	5/134	252/18903	0.0338255	0.109952	0.0755714	CD44/SFRP2/TIMP1/SERPINE1/MMP9	5
BP	GO:0042391	regulation of membrane potential	7/134	431/18903	0.0340347	0.110055	0.0756425	EDN1/NEDD4L/GPD1L/PKP2/CHRFAM7A/SLC4A4/POPDC3	7
BP	GO:0010719	negative regulation of epithelial to mesenchymal transition	2/134	41/18903	0.0341603	0.110055	0.0756425	SFRP2/SFRP1	2
BP	GO:0014912	negative regulation of smooth muscle cell migration	2/134	41/18903	0.0341603	0.110055	0.0756425	AIF1/SERPINE1	2
BP	GO:0032733	positive regulation of interleukin-10 production	2/134	41/18903	0.0341603	0.110055	0.0756425	IL6/LGALS9	2
BP	GO:0045124	regulation of bone resorption	2/134	41/18903	0.0341603	0.110055	0.0756425	SPP1/IL6	2
BP	GO:0070050	neuron cellular homeostasis	2/134	41/18903	0.0341603	0.110055	0.0756425	IL6/ATP2B1	2
BP	GO:0070232	regulation of T cell apoptotic process	2/134	41/18903	0.0341603	0.110055	0.0756425	CCL5/LGALS9	2
BP	GO:0007254	JNK cascade	4/134	172/18903	0.0341794	0.110055	0.0756425	CCL19/SFRP2/FCGR2B/SFRP1	4
BP	GO:0002532	production of molecular mediator involved in inflammatory response	3/134	100/18903	0.0342412	0.110055	0.0756425	VAMP8/IL6/SERPINE1	3
BP	GO:0097306	cellular response to alcohol	3/134	100/18903	0.0342412	0.110055	0.0756425	SGK1/SFRP1/ATP2B1	3
BP	GO:2001243	negative regulation of intrinsic apoptotic signaling pathway	3/134	101/18903	0.0351118	0.112671	0.0774401	CD44/SFRP2/MMP9	3
BP	GO:0006979	response to oxidative stress	7/134	434/18903	0.0351335	0.112671	0.0774401	EDN1/HMOX1/PDK2/AIF1/IL6/VNN1/MMP9	7
BP	GO:0051402	neuron apoptotic process	5/134	255/18903	0.0353174	0.113134	0.0777585	CNTFR/CCND1/HMOX1/PPT1/TYROBP	5
BP	GO:0010950	positive regulation of endopeptidase activity	4/134	174/18903	0.0354327	0.113362	0.0779154	SFRP2/ACVR1C/LGALS9/CTSH	4
BP	GO:0002714	positive regulation of B cell mediated immunity	2/134	42/18903	0.035705	0.113362	0.0779154	PTPRC/FCGR1A	2
BP	GO:0002891	positive regulation of immunoglobulin mediated immune response	2/134	42/18903	0.035705	0.113362	0.0779154	PTPRC/FCGR1A	2
BP	GO:0014002	astrocyte development	2/134	42/18903	0.035705	0.113362	0.0779154	C1QA/IL6	2
BP	GO:0032735	positive regulation of interleukin-12 production	2/134	42/18903	0.035705	0.113362	0.0779154	CCL19/LGALS9	2
BP	GO:0045429	positive regulation of nitric oxide biosynthetic process	2/134	42/18903	0.035705	0.113362	0.0779154	EDN1/AIF1	2
BP	GO:0071542	dopaminergic neuron differentiation	2/134	42/18903	0.035705	0.113362	0.0779154	SFRP2/SFRP1	2
BP	GO:2000403	positive regulation of lymphocyte migration	2/134	42/18903	0.035705	0.113362	0.0779154	CCL5/AIF1	2
BP	GO:0090257	regulation of muscle system process	5/134	256/18903	0.0358236	0.113613	0.0780878	EDN1/IGF1/PKP2/AIF1/ATP2B1	5
BP	GO:0008630	intrinsic apoptotic signaling pathway in response to DNA damage	3/134	102/18903	0.0359938	0.114027	0.0783721	CD44/SFRP2/HMOX1	3
BP	GO:0014706	striated muscle tissue development	5/134	257/18903	0.0363343	0.114979	0.0790263	EDN1/IGF1/PKP2/COL11A1/RUNX1	5
BP	GO:0032635	interleukin-6 production	4/134	176/18903	0.0367125	0.115706	0.0795264	AIF1/IL6/TYROBP/LGALS9	4
BP	GO:0032675	regulation of interleukin-6 production	4/134	176/18903	0.0367125	0.115706	0.0795264	AIF1/IL6/TYROBP/LGALS9	4
BP	GO:1902905	positive regulation of supramolecular fiber organization	4/134	176/18903	0.0367125	0.115706	0.0795264	EDN1/STMN2/SCIN/SFRP1	4
BP	GO:0003007	heart morphogenesis	5/134	258/18903	0.0368495	0.115706	0.0795264	EDN1/SFRP2/PKP2/COL11A1/TMEM100	5
BP	GO:0006910	phagocytosis, recognition	3/134	103/18903	0.0368872	0.115706	0.0795264	IGHG3/FCGR1A/IGHA1	3
BP	GO:0019233	sensory perception of pain	3/134	103/18903	0.0368872	0.115706	0.0795264	EDN1/CXCR4/TMEM100	3
BP	GO:0043255	regulation of carbohydrate biosynthetic process	3/134	103/18903	0.0368872	0.115706	0.0795264	IGF1/PDK2/NLN	3
BP	GO:0045639	positive regulation of myeloid cell differentiation	3/134	103/18903	0.0368872	0.115706	0.0795264	SCIN/RUNX1/TYROBP	3
BP	GO:0033574	response to testosterone	2/134	43/18903	0.0372762	0.116417	0.080015	EDN1/SPP1	2
BP	GO:0042554	superoxide anion generation	2/134	43/18903	0.0372762	0.116417	0.080015	EDN1/TYROBP	2
BP	GO:0043507	positive regulation of JUN kinase activity	2/134	43/18903	0.0372762	0.116417	0.080015	EDN1/CCL19	2
BP	GO:0045622	regulation of T-helper cell differentiation	2/134	43/18903	0.0372762	0.116417	0.080015	CCL19/IL18	2
BP	GO:0006816	calcium ion transport	7/134	440/18903	0.0374014	0.116681	0.0801964	EDN1/CXCR4/PRKCB/CCL19/PTPRC/CCL5/ATP2B1	7
BP	GO:0007517	muscle organ development	6/134	348/18903	0.0377612	0.117261	0.0805951	IGF1/CNTFR/PKP2/COL11A1/NLN/POPDC3	6
BP	GO:0048732	gland development	7/134	441/18903	0.0377886	0.117261	0.0805951	EDN1/CCND1/HMOX1/FASN/IL6/TNC/SFRP1	7
BP	GO:0042100	B cell proliferation	3/134	104/18903	0.0377919	0.117261	0.0805951	PTPRC/FCGR2B/TYROBP	3
BP	GO:0046425	regulation of receptor signaling pathway via JAK-STAT	3/134	104/18903	0.0377919	0.117261	0.0805951	PTPRC/CCL5/IL6	3
BP	GO:0070252	actin-mediated cell contraction	3/134	104/18903	0.0377919	0.117261	0.0805951	NEDD4L/GPD1L/PKP2	3
BP	GO:0060828	regulation of canonical Wnt signaling pathway	5/134	260/18903	0.0378934	0.117449	0.0807243	SFRP2/SFRP4/PTPRO/CTHRC1/SFRP1	5
BP	GO:0071772	response to BMP	4/134	178/18903	0.0380187	0.117583	0.0808165	SFRP2/SFRP4/TMEM100/SFRP1	4
BP	GO:0071773	cellular response to BMP stimulus	4/134	178/18903	0.0380187	0.117583	0.0808165	SFRP2/SFRP4/TMEM100/SFRP1	4
BP	GO:0006509	membrane protein ectodomain proteolysis	2/134	44/18903	0.0388736	0.119711	0.0822787	MMP7/TIMP1	2
BP	GO:0032689	negative regulation of interferon-gamma production	2/134	44/18903	0.0388736	0.119711	0.0822787	LGALS9/LGALS9C	2
BP	GO:0045840	positive regulation of mitotic nuclear division	2/134	44/18903	0.0388736	0.119711	0.0822787	EDN1/IGF1	2
BP	GO:1904407	positive regulation of nitric oxide metabolic process	2/134	44/18903	0.0388736	0.119711	0.0822787	EDN1/AIF1	2
BP	GO:0006936	muscle contraction	6/134	351/18903	0.039108	0.120303	0.082686	EDN1/CXCR4/NEDD4L/GPD1L/PKP2/ATP2B1	6
BP	GO:0035265	organ growth	4/134	180/18903	0.0393514	0.120922	0.0831115	EDN1/IGF1/ACACB/RUNX1	4
BP	GO:0010466	negative regulation of peptidase activity	5/134	263/18903	0.0394931	0.121098	0.0832322	CD44/SFRP2/TIMP1/SERPINE1/MMP9	5
BP	GO:1903522	regulation of blood circulation	5/134	263/18903	0.0394931	0.121098	0.0832322	EDN1/GPD1L/PKP2/TBXAS1/ATP2B1	5
BP	GO:0001841	neural tube formation	3/134	106/18903	0.0396352	0.121404	0.0834426	SFRP2/CTHRC1/SFRP1	3
BP	GO:0010975	regulation of neuron projection development	7/134	446/18903	0.0397642	0.121669	0.0836248	FN1/SFRP2/NEDD4L/SPP1/STMN2/PTPRO/SFRP1	7
BP	GO:0006941	striated muscle contraction	4/134	181/18903	0.0400277	0.122345	0.0840891	CXCR4/NEDD4L/GPD1L/PKP2	4
BP	GO:0003254	regulation of membrane depolarization	2/134	45/18903	0.0404967	0.123253	0.0847132	NEDD4L/GPD1L	2
BP	GO:0046427	positive regulation of receptor signaling pathway via JAK-STAT	2/134	45/18903	0.0404967	0.123253	0.0847132	CCL5/IL6	2
BP	GO:0070741	response to interleukin-6	2/134	45/18903	0.0404967	0.123253	0.0847132	CHI3L1/IL6	2
BP	GO:1904646	cellular response to amyloid-beta	2/134	45/18903	0.0404967	0.123253	0.0847132	IGF1/FCGR2B	2
BP	GO:0002027	regulation of heart rate	3/134	107/18903	0.0405738	0.123356	0.0847844	EDN1/GPD1L/PKP2	3
BP	GO:0051091	positive regulation of DNA-binding transcription factor activity	5/134	266/18903	0.0411334	0.124925	0.0858628	EDN1/PRKCB/IL18/IL6/LGALS9	5
BP	GO:0006090	pyruvate metabolic process	3/134	108/18903	0.0415236	0.125711	0.0864026	IGF1/SLC4A4/PDK2	3
BP	GO:0033138	positive regulation of peptidyl-serine phosphorylation	3/134	108/18903	0.0415236	0.125711	0.0864026	CD44/SFRP2/IL6	3
BP	GO:0090263	positive regulation of canonical Wnt signaling pathway	3/134	108/18903	0.0415236	0.125711	0.0864026	SFRP2/SFRP4/SFRP1	3
BP	GO:0042088	T-helper 1 type immune response	2/134	46/18903	0.0421451	0.127324	0.0875111	CCL19/IL18	2
BP	GO:0055010	ventricular cardiac muscle tissue morphogenesis	2/134	46/18903	0.0421451	0.127324	0.0875111	PKP2/COL11A1	2
BP	GO:0009314	response to radiation	7/134	452/18903	0.042223	0.127425	0.0875806	SFRP2/CCND1/TIMP1/PTPRC/ANGPT2/SFRP1/MMP9	7
BP	GO:0001655	urogenital system development	6/134	360/18903	0.0433311	0.130631	0.0897845	ANGPT2/TNC/PTPRO/CTSH/SFRP1/MMP9	6
BP	GO:0003018	vascular process in circulatory system	5/134	270/18903	0.0433842	0.130654	0.0898002	EDN1/SLC4A4/ABCC3/TBXAS1/ATP2B1	5
BP	GO:0006766	vitamin metabolic process	3/134	110/18903	0.0434566	0.130735	0.0898555	SLC19A2/VNN1/CYP27A1	3
BP	GO:0009266	response to temperature stimulus	4/134	186/18903	0.0435084	0.130753	0.0898684	CXCR4/IGF1/HMOX1/ATP2B1	4
BP	GO:0002701	negative regulation of production of molecular mediator of immune response	2/134	47/18903	0.0438183	0.130862	0.0899429	HMOX1/FCGR2B	2
BP	GO:0002861	regulation of inflammatory response to antigenic stimulus	2/134	47/18903	0.0438183	0.130862	0.0899429	FCGR1A/FCGR2B	2
BP	GO:0006110	regulation of glycolytic process	2/134	47/18903	0.0438183	0.130862	0.0899429	IGF1/SLC4A4	2
BP	GO:0051180	vitamin transport	2/134	47/18903	0.0438183	0.130862	0.0899429	FOLR2/SLC19A2	2
BP	GO:0090199	regulation of release of cytochrome c from mitochondria	2/134	47/18903	0.0438183	0.130862	0.0899429	IGF1/MMP9	2
BP	GO:0140353	lipid export from cell	2/134	47/18903	0.0438183	0.130862	0.0899429	EDN1/SPP1	2
BP	GO:0016055	Wnt signaling pathway	7/134	456/18903	0.0439161	0.131017	0.0900498	EDN1/SFRP2/CCND1/SFRP4/PTPRO/CTHRC1/SFRP1	7
BP	GO:0030510	regulation of BMP signaling pathway	3/134	111/18903	0.0444398	0.132442	0.0910288	SFRP2/SFRP4/SFRP1	3
BP	GO:0198738	cell-cell signaling by wnt	7/134	458/18903	0.044779	0.133314	0.0916284	EDN1/SFRP2/CCND1/SFRP4/PTPRO/CTHRC1/SFRP1	7
BP	GO:0006006	glucose metabolic process	4/134	188/18903	0.0449471	0.133399	0.0916867	IGF1/ACACB/PDK2/NLN	4
BP	GO:0030308	negative regulation of cell growth	4/134	188/18903	0.0449471	0.133399	0.0916867	SFRP2/SPP1/PPT1/SFRP1	4
BP	GO:0061138	morphogenesis of a branching epithelium	4/134	188/18903	0.0449471	0.133399	0.0916867	EDN1/SFRP2/CTSH/SFRP1	4
BP	GO:0006953	acute-phase response	2/134	48/18903	0.0455159	0.134253	0.092274	FN1/IL6	2
BP	GO:0032620	interleukin-17 production	2/134	48/18903	0.0455159	0.134253	0.092274	IL18/IL6	2
BP	GO:0032660	regulation of interleukin-17 production	2/134	48/18903	0.0455159	0.134253	0.092274	IL18/IL6	2
BP	GO:0035850	epithelial cell differentiation involved in kidney development	2/134	48/18903	0.0455159	0.134253	0.092274	PTPRO/MMP9	2
BP	GO:0045981	positive regulation of nucleotide metabolic process	2/134	48/18903	0.0455159	0.134253	0.092274	IGF1/SLC4A4	2
BP	GO:1900544	positive regulation of purine nucleotide metabolic process	2/134	48/18903	0.0455159	0.134253	0.092274	IGF1/SLC4A4	2
BP	GO:0043123	positive regulation of I-kappaB kinase/NF-kappaB signaling	4/134	189/18903	0.0456763	0.134312	0.0923143	PRKCB/CCL19/HMOX1/LGALS9	4
BP	GO:0051896	regulation of protein kinase B signaling	4/134	189/18903	0.0456763	0.134312	0.0923143	IGF1/CCL19/CHI3L1/IL18	4
BP	GO:0071478	cellular response to radiation	4/134	189/18903	0.0456763	0.134312	0.0923143	SFRP2/TIMP1/SFRP1/MMP9	4
BP	GO:0009063	cellular amino acid catabolic process	3/134	113/18903	0.0464393	0.136136	0.0935683	ALDH6A1/KYNU/GPT2	3
BP	GO:1904659	glucose transmembrane transport	3/134	113/18903	0.0464393	0.136136	0.0935683	EDN1/IGF1/PRKCB	3
BP	GO:1905954	positive regulation of lipid localization	3/134	113/18903	0.0464393	0.136136	0.0935683	EDN1/SPP1/ACACB	3
BP	GO:0008206	bile acid metabolic process	2/134	49/18903	0.0472375	0.137632	0.0945964	SLC27A2/CYP27A1	2
BP	GO:0035094	response to nicotine	2/134	49/18903	0.0472375	0.137632	0.0945964	EDN1/HMOX1	2
BP	GO:0048546	digestive tract morphogenesis	2/134	49/18903	0.0472375	0.137632	0.0945964	SFRP2/SFRP1	2
BP	GO:0055081	anion homeostasis	2/134	49/18903	0.0472375	0.137632	0.0945964	TBXAS1/SFRP4	2
BP	GO:1904894	positive regulation of receptor signaling pathway via STAT	2/134	49/18903	0.0472375	0.137632	0.0945964	CCL5/IL6	2
BP	GO:2000404	regulation of T cell migration	2/134	49/18903	0.0472375	0.137632	0.0945964	CCL5/AIF1	2
BP	GO:0044344	cellular response to fibroblast growth factor stimulus	3/134	114/18903	0.0474555	0.138127	0.0949364	CD44/CCL5/SFRP1	3
BP	GO:0033559	unsaturated fatty acid metabolic process	3/134	115/18903	0.0484827	0.140831	0.0967947	EDN1/HPGDS/TBXAS1	3
BP	GO:1904892	regulation of receptor signaling pathway via STAT	3/134	115/18903	0.0484827	0.140831	0.0967947	PTPRC/CCL5/IL6	3
BP	GO:0007520	myoblast fusion	2/134	50/18903	0.0489827	0.141852	0.0974967	ADAM12/CD53	2
BP	GO:0032964	collagen biosynthetic process	2/134	50/18903	0.0489827	0.141852	0.0974967	RUNX1/IL6	2
BP	GO:2001238	positive regulation of extrinsic apoptotic signaling pathway	2/134	50/18903	0.0489827	0.141852	0.0974967	PTPRC/SFRP1	2
BP	GO:0015711	organic anion transport	6/134	372/18903	0.0493934	0.142897	0.0982149	EDN1/AQP9/FOLR2/SLC4A4/SLC19A2/ABCC3	6
BP	GO:0008645	hexose transmembrane transport	3/134	116/18903	0.0495207	0.142977	0.0982698	EDN1/IGF1/PRKCB	3
BP	GO:0051702	biological process involved in interaction with symbiont	3/134	116/18903	0.0495207	0.142977	0.0982698	FN1/CCL5/FASN	3
BP	GO:0032412	regulation of ion transmembrane transporter activity	5/134	281/18903	0.0499509	0.143929	0.0989242	EDN1/NEDD4L/GPD1L/CTSS/MMP9	5
BP	GO:0043542	endothelial cell migration	5/134	281/18903	0.0499509	0.143929	0.0989242	EDN1/HMOX1/SRPX2/ANGPT2/FAP	5
CC	GO:0062023	collagen-containing extracellular matrix	27/137	433/19869	1.95741e-18	4.65863e-16	3.60575e-16	FN1/SFRP2/MXRA5/TIMP1/BGN/COL8A1/F13A1/SRPX2/VCAN/C1QA/COL11A1/COL12A1/C1QC/CTSS/ADAMTS4/ANGPT2/TNC/AZGP1/EGFL6/LGALS9/SERPINE1/COL6A1/CTSH/CTHRC1/TGFBI/SFRP1/MMP9	27
CC	GO:0009897	external side of plasma membrane	15/137	462/19869	7.26895e-07	8.65006e-05	6.69509e-05	CXCR4/ALCAM/CNTFR/FCGR3A/FOLR2/PTPRC/IGHG3/SLAMF7/CD209/FCGR1A/IL2RG/FCGR2B/CD248/AZGP1/IGHA1	15
CC	GO:0005788	endoplasmic reticulum lumen	12/137	312/19869	1.75737e-06	0.000129033	9.98704e-05	EDN1/FN1/SPP1/TIMP1/COL8A1/VCAN/SLC27A2/COL11A1/COL12A1/IL6/TNC/COL6A1	12
CC	GO:0005581	collagen trimer	7/137	86/19869	2.16861e-06	0.000129033	9.98704e-05	COL8A1/C1QA/COL11A1/COL12A1/C1QC/COL6A1/CTHRC1	7
CC	GO:0042613	MHC class II protein complex	4/137	17/19869	4.80191e-06	0.000228571	0.000176913	HLA-DQA1/HLA-DPB1/HLA-DPA1/HLA-DMB	4
CC	GO:0042611	MHC protein complex	4/137	25/19869	2.44526e-05	0.000969955	0.000750739	HLA-DQA1/HLA-DPB1/HLA-DPA1/HLA-DMB	4
CC	GO:0005604	basement membrane	6/137	99/19869	6.378e-05	0.00190588	0.00147514	FN1/TIMP1/COL8A1/TNC/EGFL6/TGFBI	6
CC	GO:0030667	secretory granule membrane	10/137	313/19869	6.40633e-05	0.00190588	0.00147514	CD44/CD53/PTPRC/FCGR3B/SLC27A2/IQGAP2/VAMP8/RAB31/TYROBP/VNN1	10
CC	GO:0031093	platelet alpha granule lumen	5/137	67/19869	9.92629e-05	0.00262495	0.0020317	IGF1/FN1/TIMP1/F13A1/SERPINE1	5
CC	GO:0030669	clathrin-coated endocytic vesicle membrane	5/137	72/19869	0.0001399	0.00332962	0.00257711	HLA-DQA1/HLA-DPB1/FCGR1A/VAMP8/HLA-DPA1	5
CC	GO:0045334	clathrin-coated endocytic vesicle	5/137	90/19869	0.000398017	0.00830719	0.00642972	HLA-DQA1/HLA-DPB1/FCGR1A/VAMP8/HLA-DPA1	5
CC	GO:0031091	platelet alpha granule	5/137	91/19869	0.00041885	0.00830719	0.00642972	IGF1/FN1/TIMP1/F13A1/SERPINE1	5
CC	GO:0072562	blood microparticle	6/137	145/19869	0.00051106	0.00935633	0.00724174	FN1/F13A1/IGHG3/C1QC/CFH/IGHA1	6
CC	GO:0030139	endocytic vesicle	9/137	343/19869	0.000634054	0.0107789	0.00834281	HLA-DQA1/HLA-DPB1/MPEG1/FCGR1A/VAMP8/CTSS/HLA-DPA1/RAB31/HSPH1	9
CC	GO:0031252	cell leading edge	10/137	421/19869	0.000688715	0.0109276	0.0084579	CD44/CXCR4/SAMSN1/STMN2/IQGAP2/AIF1/FAP/PTPRO/ATP2B1/FRMD4B	10
CC	GO:0001891	phagocytic cup	3/137	28/19869	0.000925996	0.0128728	0.00996343	BIN2/RAB31/AIF1	3
CC	GO:0030176	integral component of endoplasmic reticulum membrane	6/137	164/19869	0.000973819	0.0128728	0.00996343	HLA-DQA1/SLC37A2/HLA-DPB1/SLC27A2/HLA-DPA1/DHRS9	6
CC	GO:0071556	integral component of lumenal side of endoplasmic reticulum membrane	3/137	29/19869	0.00102766	0.0128728	0.00996343	HLA-DQA1/HLA-DPB1/HLA-DPA1	3
CC	GO:0098553	lumenal side of endoplasmic reticulum membrane	3/137	29/19869	0.00102766	0.0128728	0.00996343	HLA-DQA1/HLA-DPB1/HLA-DPA1	3
CC	GO:0031227	intrinsic component of endoplasmic reticulum membrane	6/137	172/19869	0.00124468	0.0148116	0.0114641	HLA-DQA1/SLC37A2/HLA-DPB1/SLC27A2/HLA-DPA1/DHRS9	6
CC	GO:0098576	lumenal side of membrane	3/137	35/19869	0.00178603	0.0193597	0.0149843	HLA-DQA1/HLA-DPB1/HLA-DPA1	3
CC	GO:0034774	secretory granule lumen	8/137	322/19869	0.00178955	0.0193597	0.0149843	IGF1/CHI3L1/FN1/TIMP1/F13A1/BIN2/SERPINE1/CTSH	8
CC	GO:0060205	cytoplasmic vesicle lumen	8/137	325/19869	0.00189616	0.0194999	0.0150928	IGF1/CHI3L1/FN1/TIMP1/F13A1/BIN2/SERPINE1/CTSH	8
CC	GO:0031983	vesicle lumen	8/137	327/19869	0.00196997	0.0194999	0.0150928	IGF1/CHI3L1/FN1/TIMP1/F13A1/BIN2/SERPINE1/CTSH	8
CC	GO:0071735	IgG immunoglobulin complex	2/137	10/19869	0.00204831	0.0194999	0.0150928	IGHG3/IGHA1	2
CC	GO:0030665	clathrin-coated vesicle membrane	5/137	132/19869	0.00222553	0.0195498	0.0151314	HLA-DQA1/HLA-DPB1/FCGR1A/VAMP8/HLA-DPA1	5
CC	GO:0030666	endocytic vesicle membrane	6/137	194/19869	0.00228962	0.0195498	0.0151314	HLA-DQA1/HLA-DPB1/FCGR1A/VAMP8/HLA-DPA1/RAB31	6
CC	GO:0005802	trans-Golgi network	7/137	262/19869	0.00229998	0.0195498	0.0151314	HLA-DQA1/HLA-DPB1/MS4A6A/HLA-DPA1/RAB31/MS4A7/TGFBI	7
CC	GO:0045178	basal part of cell	7/137	272/19869	0.00283373	0.0227576	0.0176142	CD44/EDN1/AQP9/SLC4A4/ABCC3/FAP/ATP2B1	7
CC	GO:0030027	lamellipodium	6/137	203/19869	0.0028686	0.0227576	0.0176142	CD44/STMN2/IQGAP2/AIF1/FAP/PTPRO	6
CC	GO:0030136	clathrin-coated vesicle	6/137	211/19869	0.00346968	0.0266382	0.0206178	EDN1/HLA-DQA1/HLA-DPB1/FCGR1A/VAMP8/HLA-DPA1	6
CC	GO:0001772	immunological synapse	3/137	45/19869	0.00368284	0.0273911	0.0212005	ALCAM/CD53/ATP2B1	3
CC	GO:0043202	lysosomal lumen	4/137	98/19869	0.00473831	0.0341733	0.0264499	BGN/VCAN/CTSS/PPT1	4
CC	GO:0032588	trans-Golgi network membrane	4/137	101/19869	0.00527166	0.0369016	0.0285616	HLA-DQA1/HLA-DPB1/HLA-DPA1/RAB31	4
CC	GO:0070820	tertiary granule	5/137	164/19869	0.00561846	0.0382055	0.0295708	CD53/VAMP8/CTSS/CTSH/MMP9	5
CC	GO:0031225	anchored component of membrane	5/137	169/19869	0.00636548	0.0416627	0.0322467	CNTFR/FOLR2/FCGR3B/VNN1/CD52	5
CC	GO:1904724	tertiary granule lumen	3/137	55/19869	0.00647697	0.0416627	0.0322467	CTSS/CTSH/MMP9	3
CC	GO:0005775	vacuolar lumen	5/137	176/19869	0.00752489	0.0471296	0.036478	BGN/VCAN/CTSS/DAPK2/PPT1	5
CC	GO:0030133	transport vesicle	8/137	423/19869	0.00911844	0.0556458	0.0430695	EDN1/IGF1/BGN/HLA-DQA1/HLA-DPB1/HLA-DPA1/PPT1/ATP2B1	8
CC	GO:0012507	ER to Golgi transport vesicle membrane	3/137	63/19869	0.00942076	0.0560535	0.0433851	HLA-DQA1/HLA-DPB1/HLA-DPA1	3
CC	GO:0031258	lamellipodium membrane	2/137	22/19869	0.00996104	0.0564459	0.0436888	CD44/FAP	2
CC	GO:0098644	complex of collagen trimers	2/137	22/19869	0.00996104	0.0564459	0.0436888	COL8A1/COL11A1	2
CC	GO:1904813	ficolin-1-rich granule lumen	4/137	124/19869	0.0107337	0.0594098	0.0459828	BIN2/CTSS/CTSH/MMP9	4
CC	GO:0030662	coated vesicle membrane	5/137	198/19869	0.0121146	0.0655288	0.0507189	HLA-DQA1/HLA-DPB1/FCGR1A/VAMP8/HLA-DPA1	5
CC	GO:0005770	late endosome	6/137	288/19869	0.014932	0.0789736	0.0611251	CXCR4/NEDD4L/VAMP8/CTSS/HLA-DMB/CTSH	6
CC	GO:0045335	phagocytic vesicle	4/137	139/19869	0.0157524	0.0815014	0.0630816	MPEG1/VAMP8/CTSS/RAB31	4
CC	GO:0098791	Golgi apparatus subcompartment	7/137	387/19869	0.0179391	0.089731	0.0694512	HLA-DQA1/HLA-DPB1/MS4A6A/HLA-DPA1/RAB31/MS4A7/TGFBI	7
CC	GO:0002102	podosome	2/137	30/19869	0.018097	0.089731	0.0694512	BIN2/SCIN	2
CC	GO:0031301	integral component of organelle membrane	7/137	390/19869	0.0186285	0.0904814	0.070032	HLA-DQA1/SLC37A2/HLA-DPB1/SLC27A2/HLA-DPA1/DHRS9/ATP2B1	7
CC	GO:0030135	coated vesicle	6/137	310/19869	0.0206521	0.0983038	0.0760865	EDN1/HLA-DQA1/HLA-DPB1/FCGR1A/VAMP8/HLA-DPA1	6
CC	GO:0016323	basolateral plasma membrane	5/137	229/19869	0.0213592	0.0996761	0.0771487	CD44/AQP9/SLC4A4/ABCC3/ATP2B1	5
CC	GO:0031904	endosome lumen	2/137	35/19869	0.0242067	0.110431	0.085473	CTSS/CTSH	2
CC	GO:0042581	specific granule	4/137	160/19869	0.0249315	0.110431	0.085473	CHI3L1/CD53/SLC27A2/VAMP8	4
CC	GO:0035579	specific granule membrane	3/137	91/19869	0.0250875	0.110431	0.085473	CD53/SLC27A2/VAMP8	3
CC	GO:0005765	lysosomal membrane	7/137	418/19869	0.0259838	0.110431	0.085473	HLA-DQA1/HLA-DPB1/VAMP8/HLA-DPA1/HLA-DMB/VNN1/COL6A1	7
CC	GO:0098852	lytic vacuole membrane	7/137	418/19869	0.0259838	0.110431	0.085473	HLA-DQA1/HLA-DPB1/VAMP8/HLA-DPA1/HLA-DMB/VNN1/COL6A1	7
CC	GO:0031300	intrinsic component of organelle membrane	7/137	420/19869	0.0265754	0.110964	0.0858855	HLA-DQA1/SLC37A2/HLA-DPB1/SLC27A2/HLA-DPA1/DHRS9/ATP2B1	7
CC	GO:0030134	COPII-coated ER to Golgi transport vesicle	3/137	95/19869	0.0280258	0.115003	0.0890113	HLA-DQA1/HLA-DPB1/HLA-DPA1	3
CC	GO:0009925	basal plasma membrane	5/137	254/19869	0.0314928	0.127039	0.0983273	CD44/AQP9/SLC4A4/ABCC3/ATP2B1	5
CC	GO:0031256	leading edge membrane	4/137	177/19869	0.0343127	0.136107	0.105346	CD44/AIF1/FAP/ATP2B1	4
CC	GO:0001726	ruffle	4/137	178/19869	0.0349203	0.136247	0.105454	SAMSN1/AIF1/FAP/FRMD4B	4
CC	GO:0101002	ficolin-1-rich granule	4/137	185/19869	0.0393486	0.151048	0.11691	BIN2/CTSS/CTSH/MMP9	4
CC	GO:0005774	vacuolar membrane	7/137	461/19869	0.0407987	0.154128	0.119294	HLA-DQA1/HLA-DPB1/VAMP8/HLA-DPA1/HLA-DMB/VNN1/COL6A1	7
MF	GO:0005201	extracellular matrix structural constituent	13/133	173/18432	3.7476e-10	1.45407e-07	1.19923e-07	CHI3L1/FN1/MXRA5/BGN/COL8A1/SRPX2/VCAN/COL11A1/COL12A1/TNC/COL6A1/CTHRC1/TGFBI	13
MF	GO:0140375	immune receptor activity	10/133	148/18432	1.19226e-07	2.31298e-05	1.90761e-05	CD44/CXCR4/CNTFR/FCGR3A/HLA-DQA1/FCGR1A/IL2RG/FCGR2B/HLA-DPA1/CTSH	10
MF	GO:0019864	IgG binding	4/133	11/18432	8.22134e-07	0.000106329	8.76943e-05	FCGR3A/FCGR3B/FCGR1A/FCGR2B	4
MF	GO:0017147	Wnt-protein binding	5/133	30/18432	2.23613e-06	0.000216905	0.00017889	SFRP2/SFRP4/PTPRO/CTHRC1/SFRP1	5
MF	GO:0050840	extracellular matrix binding	6/133	56/18432	3.04371e-06	0.000236192	0.000194797	SPP1/BGN/COL11A1/CTSS/CD248/TGFBI	6
MF	GO:0043394	proteoglycan binding	5/133	36/18432	5.71373e-06	0.000369488	0.000304732	FN1/PTPRC/CFH/CTSS/TNC	5
MF	GO:0005125	cytokine activity	10/133	237/18432	8.66098e-06	0.000480065	0.00039593	EDN1/BMP3/CCL19/SPP1/IL18/TIMP1/IL1RN/CCL5/CCL13/IL6	10
MF	GO:0005518	collagen binding	6/133	69/18432	1.04083e-05	0.000504801	0.00041633	CD44/FN1/CTSS/COL6A1/TGFBI/MMP9	6
MF	GO:0019865	immunoglobulin binding	4/133	24/18432	2.46134e-05	0.00106111	0.000875143	FCGR3A/FCGR3B/FCGR1A/FCGR2B	4
MF	GO:0023026	MHC class II protein complex binding	4/133	27/18432	3.99753e-05	0.00142915	0.00117868	HLA-DQA1/HLA-DPB1/HLA-DPA1/HLA-DMB	4
MF	GO:0033218	amide binding	12/133	408/18432	4.05172e-05	0.00142915	0.00117868	KPNA2/ALDH6A1/FOLR2/HLA-DQA1/HLA-DPB1/CD209/ACACB/C1QA/FASN/FCGR2B/HLA-DPA1/NLN	12
MF	GO:0023023	MHC protein complex binding	4/133	36/18432	0.000127594	0.00394275	0.00325175	HLA-DQA1/HLA-DPB1/HLA-DPA1/HLA-DMB	4
MF	GO:0005178	integrin binding	7/133	156/18432	0.000138693	0.00394275	0.00325175	IGF1/FN1/SFRP2/SPP1/FAP/EGFL6/TGFBI	7
MF	GO:0042605	peptide antigen binding	4/133	37/18432	0.000142264	0.00394275	0.00325175	HLA-DQA1/HLA-DPB1/CD209/HLA-DPA1	4
MF	GO:0017080	sodium channel regulator activity	4/133	40/18432	0.000193591	0.00500756	0.00412995	NEDD4L/SGK1/GPD1L/PKP2	4
MF	GO:0030020	extracellular matrix structural constituent conferring tensile strength	4/133	41/18432	0.000213327	0.00517318	0.00426654	COL8A1/COL11A1/COL12A1/COL6A1	4
MF	GO:0048018	receptor ligand activity	12/133	491/18432	0.000231747	0.00528929	0.0043623	EDN1/IGF1/BMP3/CCL19/SFRP2/SPP1/IL18/TIMP1/IL1RN/CCL5/CCL13/IL6	12
MF	GO:0030546	signaling receptor activator activity	12/133	498/18432	0.000263689	0.00568397	0.00468781	EDN1/IGF1/BMP3/CCL19/SFRP2/SPP1/IL18/TIMP1/IL1RN/CCL5/CCL13/IL6	12
MF	GO:0016616	oxidoreductase activity, acting on the CH-OH group of donors, NAD or NADP as acceptor	6/133	126/18432	0.00030585	0.00624578	0.00515116	PHGDH/FASN/DHRS9/CYP27A1/HADH/ADH1B	6
MF	GO:0005539	glycosaminoglycan binding	8/133	237/18432	0.000327387	0.0063513	0.00523819	CD44/FN1/BGN/PTPRC/VCAN/COL11A1/CFH/SFRP1	8
MF	GO:0016614	oxidoreductase activity, acting on CH-OH group of donors	6/133	138/18432	0.000497328	0.00918873	0.00757834	PHGDH/FASN/DHRS9/CYP27A1/HADH/ADH1B	6
MF	GO:0099106	ion channel regulator activity	6/133	140/18432	0.000536714	0.00946568	0.00780675	PRKCB/NEDD4L/SGK1/GPD1L/PKP2/VAMP8	6
MF	GO:0016247	channel regulator activity	6/133	145/18432	0.000645829	0.0108949	0.00898545	PRKCB/NEDD4L/SGK1/GPD1L/PKP2/VAMP8	6
MF	GO:0004222	metalloendopeptidase activity	5/133	112/18432	0.00131301	0.021227	0.0175068	ADAM12/MMP7/ADAMTS4/NLN/MMP9	5
MF	GO:0003823	antigen binding	6/133	171/18432	0.00151665	0.0235384	0.0194131	HLA-DQA1/HLA-DPB1/IGHG3/CD209/HLA-DPA1/IGHA1	6
MF	GO:0018455	alcohol dehydrogenase [NAD(P)+] activity	2/133	10/18432	0.00223896	0.0321747	0.0265358	DHRS9/ADH1B	2
MF	GO:0032395	MHC class II receptor activity	2/133	10/18432	0.00223896	0.0321747	0.0265358	HLA-DQA1/HLA-DPA1	2
MF	GO:0019838	growth factor binding	5/133	132/18432	0.00270045	0.0367104	0.0302766	SRPX2/IL1RN/IL2RG/ACVR1C/COL6A1	5
MF	GO:0042277	peptide binding	8/133	330/18432	0.00274382	0.0367104	0.0302766	KPNA2/HLA-DQA1/HLA-DPB1/CD209/C1QA/FCGR2B/HLA-DPA1/NLN	8
MF	GO:0002020	protease binding	5/133	139/18432	0.00337286	0.0435547	0.0359214	FN1/TIMP1/ADAMTS4/FAP/SERPINE1	5
MF	GO:1901681	sulfur compound binding	7/133	270/18432	0.00347989	0.0435547	0.0359214	FN1/ALDH6A1/PTPRC/ACACB/COL11A1/CFH/SFRP1	7
MF	GO:0004175	endopeptidase activity	9/133	426/18432	0.00378525	0.0452358	0.0373079	ADAM12/MMP7/CTSS/ADAMTS4/FAP/NLN/CTSH/SFRP1/MMP9	9
MF	GO:0030246	carbohydrate binding	7/133	275/18432	0.00384737	0.0452358	0.0373079	CHI3L1/MRC1/CD209/VCAN/CD248/LGALS9/LGALS9C	7
MF	GO:0016504	peptidase activator activity	3/133	45/18432	0.0041774	0.0476715	0.0393167	FN1/SFRP2/CTSH	3
MF	GO:0019842	vitamin binding	5/133	149/18432	0.00453171	0.0502373	0.0414328	FOLR2/ACACB/FASN/KYNU/GPT2	5
MF	GO:0048020	CCR chemokine receptor binding	3/133	47/18432	0.00472386	0.0509127	0.0419898	CCL19/CCL5/CCL13	3
MF	GO:0001664	G protein-coupled receptor binding	7/133	289/18432	0.00503409	0.05279	0.0435381	EDN1/CCL19/CCL5/CCL13/CTHRC1/SFRP1/CLIC6	7
MF	GO:0008009	chemokine activity	3/133	49/18432	0.00531156	0.0532365	0.0439064	CCL19/CCL5/CCL13	3
MF	GO:0004896	cytokine receptor activity	4/133	97/18432	0.00535109	0.0532365	0.0439064	CD44/CXCR4/CNTFR/IL2RG	4
MF	GO:0005001	transmembrane receptor protein tyrosine phosphatase activity	2/133	17/18432	0.00654668	0.0596796	0.0492203	PTPRC/PTPRO	2
MF	GO:0017081	chloride channel regulator activity	2/133	17/18432	0.00654668	0.0596796	0.0492203	SGK1/VAMP8	2
MF	GO:0019198	transmembrane receptor protein phosphatase activity	2/133	17/18432	0.00654668	0.0596796	0.0492203	PTPRC/PTPRO	2
MF	GO:0051287	NAD binding	3/133	53/18432	0.00661398	0.0596796	0.0492203	PHGDH/GPD1L/HADH	3
MF	GO:0043395	heparan sulfate proteoglycan binding	2/133	18/18432	0.00733041	0.0646409	0.0533121	PTPRC/CFH	2
MF	GO:0008201	heparin binding	5/133	171/18432	0.00803263	0.0673166	0.0555189	FN1/PTPRC/COL11A1/CFH/SFRP1	5
MF	GO:0004745	NAD-retinol dehydrogenase activity	2/133	19/18432	0.00815434	0.0673166	0.0555189	DHRS9/ADH1B	2
MF	GO:0005452	solute:inorganic anion antiporter activity	2/133	19/18432	0.00815434	0.0673166	0.0555189	SLC37A2/SLC4A4	2
MF	GO:0004252	serine-type endopeptidase activity	5/133	174/18432	0.00862349	0.0697065	0.0574899	MMP7/CTSS/FAP/CTSH/MMP9	5
MF	GO:0008237	metallopeptidase activity	5/133	184/18432	0.0108097	0.0826304	0.0681488	ADAM12/MMP7/ADAMTS4/NLN/MMP9	5
MF	GO:0005537	mannose binding	2/133	22/18432	0.0108612	0.0826304	0.0681488	MRC1/CD209	2
MF	GO:0030021	extracellular matrix structural constituent conferring compression resistance	2/133	22/18432	0.0108612	0.0826304	0.0681488	BGN/VCAN	2
MF	GO:0016836	hydro-lyase activity	3/133	65/18432	0.0115852	0.0864431	0.0712933	FASN/TBXAS1/ECHDC2	3
MF	GO:0008236	serine-type peptidase activity	5/133	192/18432	0.012811	0.0906915	0.0747971	MMP7/CTSS/FAP/CTSH/MMP9	5
MF	GO:0005540	hyaluronic acid binding	2/133	24/18432	0.0128557	0.0906915	0.0747971	CD44/VCAN	2
MF	GO:0008483	transaminase activity	2/133	24/18432	0.0128557	0.0906915	0.0747971	GPT2/BCAT1	2
MF	GO:0017171	serine hydrolase activity	5/133	196/18432	0.0139	0.0946736	0.0780814	MMP7/CTSS/FAP/CTSH/MMP9	5
MF	GO:0016769	transferase activity, transferring nitrogenous groups	2/133	25/18432	0.0139082	0.0946736	0.0780814	GPT2/BCAT1	2
MF	GO:0005126	cytokine receptor binding	6/133	273/18432	0.0143659	0.0961032	0.0792604	CCL19/IL18/IL1RN/CCL5/CCL13/IL6	6
MF	GO:0042379	chemokine receptor binding	3/133	71/18432	0.0146941	0.0966324	0.0796968	CCL19/CCL5/CCL13	3
MF	GO:0048029	monosaccharide binding	3/133	72/18432	0.0152537	0.0986404	0.0813529	MRC1/CD209/LGALS9	3
MF	GO:0016405	CoA-ligase activity	2/133	27/18432	0.0161208	0.102539	0.0845682	SLC27A2/ACSS2	2
MF	GO:0016628	oxidoreductase activity, acting on the CH-CH group of donors, NAD or NADP as acceptor	2/133	28/18432	0.0172798	0.108138	0.0891859	FASN/TBXAS1	2
MF	GO:0001618	virus receptor activity	3/133	77/18432	0.0182306	0.111993	0.0923654	CXCR4/MRC1/CD209	3
MF	GO:0051861	glycolipid binding	2/133	29/18432	0.0184731	0.111993	0.0923654	FCGR3B/PPT1	2
MF	GO:0140272	exogenous protein binding	3/133	78/18432	0.018862	0.112592	0.092859	CXCR4/MRC1/CD209	3
MF	GO:0016835	carbon-oxygen lyase activity	3/133	80/18432	0.0201608	0.116182	0.0958201	FASN/TBXAS1/ECHDC2	3
MF	GO:0019955	cytokine binding	4/133	144/18432	0.0205077	0.116182	0.0958201	CXCR4/CNTFR/IL1RN/IL2RG	4
MF	GO:0001968	fibronectin binding	2/133	31/18432	0.0209607	0.116182	0.0958201	SFRP2/CTSS	2
MF	GO:0016878	acid-thiol ligase activity	2/133	31/18432	0.0209607	0.116182	0.0958201	SLC27A2/ACSS2	2
MF	GO:0140323	solute:anion antiporter activity	2/133	31/18432	0.0209607	0.116182	0.0958201	SLC37A2/SLC4A4	2
MF	GO:0048019	receptor antagonist activity	2/133	32/18432	0.0222538	0.121612	0.100299	IL1RN/CCL5	2
MF	GO:0061134	peptidase regulator activity	5/133	232/18432	0.0265866	0.143272	0.118163	FN1/SFRP2/TIMP1/SERPINE1/CTSH	5
MF	GO:0042887	amide transmembrane transporter activity	2/133	36/18432	0.0277434	0.147458	0.121615	AQP9/SLC19A2	2
MF	GO:0015103	inorganic anion transmembrane transporter activity	4/133	159/18432	0.0282075	0.147899	0.121978	SLC37A2/SLC4A4/ABCC3/CLIC6	4
MF	GO:0005109	frizzled binding	2/133	37/18432	0.0291924	0.151022	0.124554	CTHRC1/SFRP1	2
MF	GO:0008083	growth factor activity	4/133	162/18432	0.0299278	0.15279	0.126012	IGF1/BMP3/TIMP1/IL6	4
MF	GO:0072341	modified amino acid binding	3/133	94/18432	0.0306011	0.154198	0.127174	FOLR2/FASN/SCIN	3
MF	GO:0016620	oxidoreductase activity, acting on the aldehyde or oxo group of donors, NAD or NADP as acceptor	2/133	39/18432	0.0321789	0.160069	0.132016	ALDH6A1/CYP27A1	2
MF	GO:0016877	ligase activity, forming carbon-sulfur bonds	2/133	41/18432	0.03528	0.173274	0.142906	SLC27A2/ACSS2	2
MF	GO:0030547	signaling receptor inhibitor activity	2/133	43/18432	0.0384919	0.186686	0.153968	IL1RN/CCL5	2
MF	GO:0004497	monooxygenase activity	3/133	104/18432	0.0394921	0.189172	0.156018	HMOX1/TBXAS1/CYP27A1	3
MF	GO:0016790	thiolester hydrolase activity	2/133	44/18432	0.0401382	0.189922	0.156637	FASN/PPT1	2
MF	GO:0005246	calcium channel regulator activity	2/133	45/18432	0.0418108	0.195453	0.161198	PRKCB/SGK1	2
MF	GO:0016903	oxidoreductase activity, acting on the aldehyde or oxo group of donors	2/133	47/18432	0.0452331	0.208934	0.172316	ALDH6A1/CYP27A1	2
