# Supplementary material for: A possible genetic association between obesity and colon cancer in females
Source: Front Endocrinol (Lausanne). 2023 Aug 30;14:1189570. doi: 10.3389/fendo.2023.1189570 (PMC10497871; doi:10.3389/fendo.2023.1189570)
Supplement: Supplementary file 7 [file Table_2.xlsx]

## Sheet: Sheet1
Table S2 Detailed results of KEGG analysis of overlapping genes.
ID	Description	GeneRatio	BgRatio	pvalue	p.adjust	qvalue	geneID	Count
hsa05150	Staphylococcus aureus infection	11/82	96/6451	2.59736e-08	4.98693e-06	4.04641e-06	FCGR3A/HLA-DQA1/HLA-DPB1/FCGR3B/FCGR1A/C1QA/C1QC/FCGR2B/CFH/HLA-DPA1/HLA-DMB	11
hsa05152	Tuberculosis	13/82	180/6451	3.34615e-07	3.21231e-05	2.60648e-05	FCGR3A/IL18/MRC1/HLA-DQA1/HLA-DPB1/FCGR3B/CD209/FCGR1A/FCGR2B/CTSS/HLA-DPA1/HLA-DMB/IL6	13
hsa04145	Phagosome	11/82	152/6451	2.87411e-06	0.000183943	0.000149252	FCGR3A/MRC1/HLA-DQA1/HLA-DPB1/FCGR3B/CD209/FCGR1A/FCGR2B/CTSS/HLA-DPA1/HLA-DMB	11
hsa05140	Leishmaniasis	8/82	77/6451	4.98753e-06	0.000239401	0.000194251	PRKCB/FCGR3A/HLA-DQA1/HLA-DPB1/FCGR3B/FCGR1A/HLA-DPA1/HLA-DMB	8
hsa04066	HIF-1 signaling pathway	9/82	109/6451	8.44087e-06	0.000324129	0.000263	EDN1/IGF1/PRKCB/TIMP1/HMOX1/PFKFB3/IL6/ANGPT2/SERPINE1	9
hsa05321	Inflammatory bowel disease	7/82	65/6451	1.59064e-05	0.000509005	0.000413008	IL18/HLA-DQA1/HLA-DPB1/IL2RG/HLA-DPA1/HLA-DMB/IL6	7
hsa04672	Intestinal immune network for IgA production	6/82	49/6451	3.17029e-05	0.000869564	0.000705567	CXCR4/HLA-DQA1/HLA-DPB1/HLA-DPA1/HLA-DMB/IL6	6
hsa05322	Systemic lupus erythematosus	9/82	136/6451	5.0205e-05	0.00120492	0.000977675	FCGR3A/HLA-DQA1/HLA-DPB1/FCGR3B/FCGR1A/C1QA/C1QC/HLA-DPA1/HLA-DMB	9
hsa05323	Rheumatoid arthritis	7/82	93/6451	0.000162645	0.00331456	0.00268945	IL18/HLA-DQA1/HLA-DPB1/CCL5/HLA-DPA1/HLA-DMB/IL6	7
hsa05332	Graft-versus-host disease	5/82	42/6451	0.000172633	0.00331456	0.00268945	HLA-DQA1/HLA-DPB1/HLA-DPA1/HLA-DMB/IL6	5
hsa04666	Fc gamma R-mediated phagocytosis	7/82	97/6451	0.000211732	0.00369569	0.00299869	PRKCB/FCGR3A/PTPRC/FCGR3B/FCGR1A/FCGR2B/SCIN	7
hsa04640	Hematopoietic cell lineage	7/82	99/6451	0.000240416	0.00377929	0.00306653	CD44/HLA-DQA1/HLA-DPB1/FCGR1A/HLA-DPA1/HLA-DMB/IL6	7
hsa04061	Viral protein interaction with cytokine and cytokine receptor	7/82	100/6451	0.00025589	0.00377929	0.00306653	CXCR4/CCL19/IL18/CCL5/IL2RG/CCL13/IL6	7
hsa05164	Influenza A	9/82	171/6451	0.000291092	0.00399211	0.00323921	PRKCB/KPNA2/IL18/HLA-DQA1/HLA-DPB1/CCL5/HLA-DPA1/HLA-DMB/IL6	9
hsa04659	Th17 cell differentiation	7/82	108/6451	0.000410829	0.00525861	0.00426686	HLA-DQA1/HLA-DPB1/IL2RG/RUNX1/HLA-DPA1/HLA-DMB/IL6	7
hsa05310	Asthma	4/82	31/6451	0.000587652	0.00705183	0.00572188	HLA-DQA1/HLA-DPB1/HLA-DPA1/HLA-DMB	4
hsa05416	Viral myocarditis	5/82	60/6451	0.000927011	0.0104698	0.00849521	CCND1/HLA-DQA1/HLA-DPB1/HLA-DPA1/HLA-DMB	5
hsa04960	Aldosterone-regulated sodium reabsorption	4/82	37/6451	0.00116415	0.0117849	0.00956232	IGF1/PRKCB/NEDD4L/SGK1	4
hsa04060	Cytokine-cytokine receptor interaction	11/82	295/6451	0.00116622	0.0117849	0.00956232	CXCR4/BMP3/CCL19/CNTFR/IL18/IL1RN/CCL5/IL2RG/CCL13/ACVR1C/IL6	11
hsa05330	Allograft rejection	4/82	38/6451	0.00128864	0.012371	0.0100378	HLA-DQA1/HLA-DPB1/HLA-DPA1/HLA-DMB	4
hsa04933	AGE-RAGE signaling pathway in diabetic complications	6/82	100/6451	0.00161526	0.0147681	0.0119829	EDN1/PRKCB/FN1/CCND1/IL6/SERPINE1	6
hsa04940	Type I diabetes mellitus	4/82	43/6451	0.00205327	0.0172978	0.0140355	HLA-DQA1/HLA-DPB1/HLA-DPA1/HLA-DMB	4
hsa04936	Alcoholic liver disease	7/82	142/6451	0.00207214	0.0172978	0.0140355	CCND1/ACACB/C1QA/C1QC/FASN/IL6/ADH1B	7
hsa04612	Antigen processing and presentation	5/82	78/6451	0.00299895	0.0239916	0.0194669	HLA-DQA1/HLA-DPB1/CTSS/HLA-DPA1/HLA-DMB	5
hsa04514	Cell adhesion molecules	7/82	157/6451	0.00364639	0.0280042	0.0227227	ALCAM/HLA-DQA1/PTPRC/HLA-DPB1/VCAN/HLA-DPA1/HLA-DMB	7
hsa05320	Autoimmune thyroid disease	4/82	53/6451	0.0044261	0.0325115	0.02638	HLA-DQA1/HLA-DPB1/HLA-DPA1/HLA-DMB	4
hsa04610	Complement and coagulation cascades	5/82	86/6451	0.00457193	0.0325115	0.02638	F13A1/C1QA/C1QC/CFH/SERPINE1	5
hsa04512	ECM-receptor interaction	5/82	88/6451	0.00504258	0.0345777	0.0280565	CD44/FN1/SPP1/TNC/COL6A1	5
hsa04658	Th1 and Th2 cell differentiation	5/82	92/6451	0.0060855	0.0401687	0.032593	HLA-DQA1/HLA-DPB1/IL2RG/HLA-DPA1/HLA-DMB	5
hsa01523	Antifolate resistance	3/82	30/6451	0.00627635	0.0401687	0.032593	FOLR2/ABCC3/IL6	3
hsa05166	Human T-cell leukemia virus 1 infection	8/82	222/6451	0.00691385	0.0428213	0.0347453	MMP7/CCND1/HLA-DQA1/HLA-DPB1/IL2RG/HLA-DPA1/HLA-DMB/IL6	8
hsa05142	Chagas disease	5/82	102/6451	0.00934217	0.056053	0.0454816	CCL5/C1QA/C1QC/IL6/SERPINE1	5
hsa05143	African trypanosomiasis	3/82	37/6451	0.0112714	0.0655789	0.053211	PRKCB/IL18/IL6	3
hsa04151	PI3K-Akt signaling pathway	10/82	354/6451	0.0136844	0.0760803	0.0617318	IGF1/FN1/SGK1/SPP1/CCND1/IL2RG/IL6/ANGPT2/TNC/COL6A1	10
hsa05169	Epstein-Barr virus infection	7/82	202/6451	0.013913	0.0760803	0.0617318	CD44/CCND1/HLA-DQA1/HLA-DPB1/HLA-DPA1/HLA-DMB/IL6	7
hsa04510	Focal adhesion	7/82	203/6451	0.0142651	0.0760803	0.0617318	IGF1/PRKCB/FN1/SPP1/CCND1/TNC/COL6A1	7
hsa05219	Bladder cancer	3/82	41/6451	0.0149134	0.0773883	0.0627931	CCND1/DAPK2/MMP9	3
hsa04152	AMPK signaling pathway	5/82	121/6451	0.0185108	0.0935284	0.0758893	IGF1/CCND1/ACACB/FASN/PFKFB3	5
hsa04310	Wnt signaling pathway	6/82	170/6451	0.0206217	0.101522	0.0823755	MMP7/PRKCB/SFRP2/CCND1/SFRP4/SFRP1	6
hsa04380	Osteoclast differentiation	5/82	128/6451	0.0230082	0.110439	0.089611	FCGR3A/FCGR3B/FCGR1A/FCGR2B/TYROBP	5
hsa05162	Measles	5/82	139/6451	0.0314145	0.147112	0.119367	CCND1/CD209/IL2RG/FCGR2B/IL6	5
hsa04974	Protein digestion and absorption	4/82	103/6451	0.0415693	0.190031	0.154192	COL8A1/COL11A1/COL12A1/COL6A1	4
hsa05205	Proteoglycans in cancer	6/82	205/6451	0.0455106	0.20321	0.164885	CD44/IGF1/PRKCB/FN1/CCND1/MMP9	6
hsa04931	Insulin resistance	4/82	108/6451	0.0480747	0.209781	0.170217	PRKCB/ACACB/SLC27A2/IL6	4
